# Supplementary material for: The Cif proteins from Wolbachia prophage WO modify sperm genome integrity to establish cytoplasmic incompatibility
Source: PLoS Biol. 2022 May 24;20(5):e3001584. doi: 10.1371/journal.pbio.3001584 (PMC9128985; doi:10.1371/journal.pbio.3001584)
Supplement: S1 Table — (XLSX) [file pbio.3001584.s010.xlsx]

## Sheet: S1 Table
S1 Table. P-values associated with all statistical comparisons made for quantification data
Fig. 2A	Pairwise comparisons	Kolmogorov-Smirnov test
			wMel+ vs. wMel-	wMel+ vs. nos;cifAB	wMel- vs. nos;cifAB
		P value	0.0215	0.0267	0.0096
		P value summary	*	*	**
		Significantly different (P < 0.05)?	Yes	Yes	Yes
		Kolmogorov-Smirnov D	0.6026	0.5659	0.6429
Fig. 2B	Multiple comparisons	Kruskal-Wallis test			Dunn's multiple comparisons test	Mean rank diff.	Significant?	Summary	Adjusted P Value
		P value	<0.0001
		Exact or approximate P value?	Approximate		wMel- vs. wMel+	-76.65	Yes	****	<0.0001	A-B
		P value summary	****		wMel- vs. nos;cifAB	-40.12	Yes	***	0.0002	A-C
		Do the medians vary signif. (P < 0.05)?	Yes		wMel+ vs. nos;cifAB	36.53	Yes	***	0.0002	B-C
		Number of groups	3
		Kruskal-Wallis statistic	71.11
					Test details	Mean rank 1	Mean rank 2	Mean rank diff.	n1	n2
		Data summary
		Number of treatments (columns)	3		wMel- vs. wMel+	38.6	115.3	-76.65	45	76
		Number of values (total)	168		wMel- vs. nos;cifAB	38.6	78.72	-40.12	45	47
					wMel+ vs. nos;cifAB	115.3	78.72	36.53	76	47
Fig. 3A	Multiple comparisons	Kruskal-Wallis test			Dunn's multiple comparisons test	Mean rank diff.	Significant?	Summary	Adjusted P Value
		P value	<0.0001
		Exact or approximate P value?	Approximate		ΔProt+ vs. wMel-	158.4	Yes	****	<0.0001	A-B
		P value summary	****		ΔProt+ vs. ΔProt-	-38.28	No	ns	0.4678	A-C
		Do the medians vary signif. (P < 0.05)?	Yes		ΔProt+ vs. wMel+	65.88	Yes	**	0.009	A-D
		Number of groups	4		wMel- vs. ΔProt-	-196.7	Yes	****	<0.0001	B-C
		Kruskal-Wallis statistic	129		wMel- vs. wMel+	-92.55	Yes	****	<0.0001	B-D
					ΔProt- vs. wMel+	104.2	Yes	****	<0.0001	C-D
		Data summary
		Number of treatments (columns)	4
		Number of values (total)	548		Test details	Mean rank 1	Mean rank 2	Mean rank diff.	n1	n2
					ΔProt+ vs. wMel-	335.2	176.8	158.4	93	175
					ΔProt+ vs. ΔProt-	335.2	373.5	-38.28	93	124
					ΔProt+ vs. wMel+	335.2	269.3	65.88	93	156
					wMel- vs. ΔProt-	176.8	373.5	-196.7	175	124
					wMel- vs. wMel+	176.8	269.3	-92.55	175	156
					ΔProt- vs. wMel+	373.5	269.3	104.2	124	156
Fig. 5C	Multiple comparisons	Kruskal-Wallis test			Dunn's multiple comparisons test	Mean rank diff.	Significant?	Summary	Adjusted P Value
		P value	<0.0001		wMel+ x wMel- vs. wMel- x wMel-	80.38	Yes	****	<0.0001	A-B
		Exact or approximate P value?	Approximate		wMel+ x wMel- vs. nos;cifAB x wMel-	13.28	No	ns	>0.9999	A-C
		P value summary	****		wMel+ x wMel- vs. nos;cifAB x wMel+	-19.08	No	ns	0.6736	A-D
		Do the medians vary signif. (P < 0.05)?	Yes		wMel- x wMel- vs. nos;cifAB x wMel-	-67.1	Yes	****	<0.0001	B-C
		Number of groups	4		wMel- x wMel- vs. nos;cifAB x wMel+	-99.46	Yes	****	<0.0001	B-D
		Kruskal-Wallis statistic	68.88		nos;cifAB x wMel- vs. nos;cifAB x wMel+	-32.36	Yes	*	0.0189	C-D
		Data summary			Test details	Mean rank 1	Mean rank 2	Mean rank diff.	n1	n2	Z
		Number of treatments (columns)	4		wMel+ x wMel- vs. wMel- x wMel-	112	31.64	80.38	45	36	6.503
		Number of values (total)	191		wMel+ x wMel- vs. nos;cifAB x wMel-	112	98.74	13.28	45	70	1.257
					wMel+ x wMel- vs. nos;cifAB x wMel+	112	131.1	-19.08	45	40	1.588
					wMel- x wMel- vs. nos;cifAB x wMel-	31.64	98.74	-67.1	36	70	5.919
					wMel- x wMel- vs. nos;cifAB x wMel+	31.64	131.1	-99.46	36	40	7.832
					nos;cifAB x wMel- vs. nos;cifAB x wMel+	98.74	131.1	-32.36	70	40	2.953
Fig. 4E	Multiple comparisons	Kruskal-Wallis test			Dunn's multiple comparisons test	Mean rank diff.	Significant?	Summary	Adjusted P Value
		P value	<0.0001
		Exact or approximate P value?	Approximate		nos;wMel- vs. nos;cifAB	-127.2	Yes	****	<0.0001	A-B
		P value summary	****		nos;wMel- vs. nos;cifAbnlsB	-70.7	Yes	****	<0.0001	A-C
		Do the medians vary signif. (P < 0.05)?	Yes		nos;cifAB vs. nos;cifAbnlsB	56.49	Yes	****	<0.0001	B-C
		Number of groups	3
		Kruskal-Wallis statistic	102.9
					Test details	Mean rank 1	Mean rank 2	Mean rank diff.	n1	n2
		Data summary
		Number of treatments (columns)	3		nos;wMel- vs. nos;cifAB	74.03	201.2	-127.2	88	66
		Number of values (total)	270		nos;wMel- vs. nos;cifAbnlsB	74.03	144.7	-70.7	88	116
					nos;cifAB vs. nos;cifAbnlsB	201.2	144.7	56.49	66	116
Fig. S3A	CifA vs. CifB pairwise comparison on signal intensity	Mann Whitney test
		P value	<0.0001
		Exact or approximate P value?	Exact
		P value summary	****
		Significantly different (P < 0.05)?	Yes
		One- or two-tailed P value?	Two-tailed
		Sum of ranks in column A,B	1392 , 561
		Mann-Whitney U	65
		Difference between medians
		Median of column A	1.169e-006, n=31
		Median of column B	8.117e-007, n=31
		Difference: Actual	-3.572e-07
		Difference: Hodges-Lehmann	-3.671e-07
Fig. S7A	wMel- vs. nos;cifA, nos;cifB and nos;WD0508	Kruskal-Wallis test			Dunn's multiple comparisons test	Mean rank diff.	Significant?	Summary	Adjusted P Value	C-?
		P value	0.7165		wMel- vs. nos;cifA	-5.458	No	ns	0.8508	A	nos;cifA
		Exact or approximate P value?	Approximate		wMel- vs. nos;cifB	-1.964	No	ns	>0.9999	B	nos;cifB
		P value summary	ns		wMel- vs. nos;WD0508	-3.75	No	ns	>0.9999	D	nos;WD0508
		Do the medians vary signif. (P < 0.05)?	No
		Number of groups	4		Test details	Mean rank 1	Mean rank 2	Mean rank diff.	n1	n2	Z
		Kruskal-Wallis statistic	1.353		wMel- vs. nos;cifA	18	23.46	-5.458	7	12	1.072
					wMel- vs. nos;cifB	18	19.96	-1.964	7	14	0.3964
		Data summary			wMel- vs. nos;WD0508	18	21.75	-3.75	7	8	0.677
		Number of treatments (columns)	4
		Number of values (total)	41
Fig. S7B	wMel- vs. nos;cifA, nos;cifB and nos;WD0508	Kruskal-Wallis test			Dunn's multiple comparisons test	Mean rank diff.	Significant?	Summary	Adjusted P Value	C-?
		P value	<0.0001		wMel- vs. nos;cifA	-66.54	Yes	****	<0.0001	A	nos;cifA
		Exact or approximate P value?	Approximate		wMel- vs. nos;cifB	-74.92	Yes	****	<0.0001	B	nos;cifB
		P value summary	****		wMel- vs. nos;WD0508	-7.827	No	ns	>0.9999	D	nos;WD0508
		Do the medians vary signif. (P < 0.05)?	Yes
		Number of groups	4		Test details	Mean rank 1	Mean rank 2	Mean rank diff.	n1	n2	Z
		Kruskal-Wallis statistic	58.43		wMel- vs. nos;cifA	65.93	132.5	-66.54	27	73	5.104
					wMel- vs. nos;cifB	65.93	140.8	-74.92	27	19	4.322
		Data summary			wMel- vs. nos;WD0508	65.93	73.75	-7.827	27	81	0.6085
		Number of treatments (columns)	4
		Number of values (total)	200
Fig. S8A	7d wMel+ vs. 7d wMel-	Mann Whitney test
		P value	0.8719
		Exact or approximate P value?	Exact
		P value summary	ns
		Significantly different (P < 0.05)?	No
		One- or two-tailed P value?	Two-tailed
		Sum of ranks in column A,B	2501 , 2549
		Mann-Whitney U	1226
		Difference between medians
		Median of column A	1162, n=50
		Median of column B	1120, n=50
		Difference: Actual	-42.26
		Difference: Hodges-Lehmann	23.72
