# Supplementary material for: The Cif proteins from Wolbachia prophage WO modify sperm genome integrity to establish cytoplasmic incompatibility
Source: PLoS Biol. 2022 May 24;20(5):e3001584. doi: 10.1371/journal.pbio.3001584 (PMC9128985; doi:10.1371/journal.pbio.3001584)
Supplement: S2 Table — (XLSX) [file pbio.3001584.s011.xlsx]

## Sheet: S2 Table
S2 Table. P-values associated with all of the CI assays
Fig. 3B	wMel+ x wMel- vs. wMel+ x wMel+	Mann Whitney test
		P value	<0.0001
		Exact or approximate P value?	Exact
		P value summary	****
		Significantly different (P < 0.05)?	Yes
		One- or two-tailed P value?	Two-tailed
		Sum of ranks in column A,B	412 , 1073
		Mann-Whitney U	61
		Difference between medians
		Median of column A	39.35, n=26
		Median of column B	78.50, n=28
		Difference: Actual	-39.15
		Difference: Hodges-Lehmann	-37.05
	wMel+ x wMel- vs. ∆Prot+ x wMel-	Mann Whitney test
		P value	0.0405
		Exact or approximate P value?	Exact
		P value summary	*
		Significantly different (P < 0.05)?	Yes
		One- or two-tailed P value?	One-tailed
		Sum of ranks in column A,E	784.5 , 593.5
		Mann-Whitney U	242.5
		Difference between medians
		Median of column A	39.35, n=26
		Median of column E	22.40, n=26
		Difference: Actual	16.95
		Difference: Hodges-Lehmann	12.5
	∆Prot+ x wMel- vs. ∆Prot+ x wMel+	Mann Whitney test
		P value	<0.0001
		Exact or approximate P value?	Exact
		P value summary	****
		Significantly different (P < 0.05)?	Yes
		One- or two-tailed P value?	One-tailed
		Sum of ranks in column E,F	397 , 981
		Mann-Whitney U	46
		Difference between medians
		Median of column E	22.40, n=26
		Median of column F	80.60, n=26
		Difference: Actual	58.2
		Difference: Hodges-Lehmann	52
Fig. 4B		Kruskal-Wallis test			Dunn's multiple comparisons test	Mean rank diff.	Significant?	Summary	Adjusted P Value	A-?
		P value	<0.0001		nos;cifAB wMel- vs. nos;cifAd189B wMel-	-70.9	Yes	****	<0.0001	B	nos;cifAd189B wMel-
		Exact or approximate P value?	Approximate		nos;cifAB wMel- vs. nos;cifAd224B wMel-	-23.47	No	ns	0.1928	C	nos;cifAd224B wMel-
		P value summary	****		nos;cifAB wMel- vs. nos;cifAd189d224B wMel-	-47.44	Yes	****	<0.0001	D	nos;cifAd189d224B wMel-
		Do the medians vary signif. (P < 0.05)?	Yes		nos;cifAB wMel- vs. nos;cifAbnlsB wMel-	-69.08	Yes	****	<0.0001	E	nos;cifAbnlsB wMel-
		Number of groups	5
		Kruskal-Wallis statistic	85.84		Test details	Mean rank 1	Mean rank 2	Mean rank diff.	n1	n2	Z
					nos;cifAB wMel- vs. nos;cifAd189B wMel-	16.53	87.43	-70.9	30	29	7.828
		Data summary			nos;cifAB wMel- vs. nos;cifAd224B wMel-	16.53	40	-23.47	30	12	1.976
		Number of treatments (columns)	5		nos;cifAB wMel- vs. nos;cifAd189d224B wMel-	16.53	63.97	-47.44	30	19	4.653
		Number of values (total)	121		nos;cifAB wMel- vs. nos;cifAbnlsB wMel-	16.53	85.61	-69.08	30	31	7.756
Fig. 4C		Kruskal-Wallis test			Dunn's multiple comparisons test	Mean rank diff.	Significant?	Summary	Adjusted P Value	A-?
		P value	<0.0001		nos;cifAB nos;cifA vs. nos;cifAB nos;cifAd189	44.52	Yes	***	0.0002	B	nos;cifAB nos;cifAd189
		Exact or approximate P value?	Approximate		nos;cifAB nos;cifA vs. nos;cifAB nos;cifAd224	17.79	No	ns	0.4103	C	nos;cifAB nos;cifAd224
		P value summary	****		nos;cifAB wMel- vs. nos;cifAd189d224B wMel-	89.92	Yes	****	<0.0001	D	nos;cifAd189d224B wMel-
		Do the medians vary signif. (P < 0.05)?	Yes		nos;cifAB nos;cifA vs. nos;cifAB nos;cifAbnls	85.32	Yes	****	<0.0001	E	nos;cifAB nos;cifAbnls
		Number of groups	5
		Kruskal-Wallis statistic	107.7		Test details	Mean rank 1	Mean rank 2	Mean rank diff.	n1	n2	Z
					nos;cifAB nos;cifA vs. nos;cifAB nos;cifAd189	120	75.5	44.52	27	28	4.019
		Data summary			nos;cifAB nos;cifA vs. nos;cifAB nos;cifAd224	120	102.2	17.79	27	30	1.632
		Number of treatments (columns)	5		nos;cifAB wMel- vs. nos;cifAd189d224B wMel-	120	30.1	89.92	27	30	8.253
		Number of values (total)	143		nos;cifAB nos;cifA vs. nos;cifAB nos;cifAbnls	120	34.7	85.32	27	28	7.702
Fig. S7C	Multiple comparisons	Kruskal-Wallis test			Dunn's multiple comparisons test	Mean rank diff.	Significant?	Summary	Adjusted P Value	D-?
		P value	<0.0001
		Exact or approximate P value?	Approximate		wMel- wMel- vs. nos;WD0508 wMel-	-9.02	No	ns	>0.9999	A	nos;WD0508 wMel-
		P value summary	****		wMel- wMel- vs. wMel+ wMel-	74.82	Yes	***	0.0002	B	wMel+ wMel-
		Do the medians vary signif. (P < 0.05)?	Yes		wMel- wMel- vs. wMel+ wMel+	-8.522	No	ns	>0.9999	C	wMel+ wMel+
		Number of groups	9		wMel- wMel- vs. nos;wMel- wMel-	-34.18	No	ns	0.3133	E	nos;wMel- wMel-
		Kruskal-Wallis statistic	104.7		wMel- wMel- vs. nos;CifA wMel-	-16.34	No	ns	>0.9999	F	nos;CifA wMel-
					wMel- wMel- vs. nos;CifB wMel-	-7.215	No	ns	>0.9999	G	nos;CifB wMel-
		Data summary			wMel- wMel- vs. nos;CifAB wMel-	88.27	Yes	****	<0.0001	H	nos;CifAB wMel-
		Number of treatments (columns)	9		wMel- wMel- vs. nos;CifAB wMel+	35.41	No	ns	0.2281	I	nos;CifAB wMel+
		Number of values (total)	175
					Test details	Mean rank 1	Mean rank 2	Mean rank diff.	n1	n2
					wMel- wMel- vs. nos;WD0508 wMel-	98.07	107.1	-9.02	15	23
					wMel- wMel- vs. wMel+ wMel-	98.07	23.25	74.82	15	16
					wMel- wMel- vs. wMel+ wMel+	98.07	106.6	-8.522	15	17
					wMel- wMel- vs. nos;wMel- wMel-	98.07	132.3	-34.18	15	22
					wMel- wMel- vs. nos;CifA wMel-	98.07	114.4	-16.34	15	26
					wMel- wMel- vs. nos;CifB wMel-	98.07	105.3	-7.215	15	16
					wMel- wMel- vs. nos;CifAB wMel-	98.07	9.8	88.27	15	15
					wMel- wMel- vs. nos;CifAB wMel+	98.07	62.66	35.41	15	25
Fig. S8B	Multiple comparisons	Kruskal-Wallis test			Dunn's multiple comparisons test	Mean rank diff.	Significant?	Summary	Adjusted P Value
		P value	0.0114
		Exact or approximate P value?	Approximate		7d wMel+ wMel- vs. 7d wMel+ wMel+	-10.54	No	ns	0.354	A-B
		P value summary	*		7d wMel+ wMel- vs. 7d wMel- wMel-	-20.46	Yes	**	0.0084	A-C
		Do the medians vary signif. (P < 0.05)?	Yes		7d wMel+ wMel+ vs. 7d wMel- wMel-	-9.916	No	ns	0.3799	B-C
		Number of groups	3
		Kruskal-Wallis statistic	8.94
					Test details	Mean rank 1	Mean rank 2	Mean rank diff.	n1	n2
		Data summary
		Number of treatments (columns)	3		7d wMel+ wMel- vs. 7d wMel+ wMel+	33.69	44.23	-10.54	26	32
		Number of values (total)	88		7d wMel+ wMel- vs. 7d wMel- wMel-	33.69	54.15	-20.46	26	30
					7d wMel+ wMel+ vs. 7d wMel- wMel-	44.23	54.15	-9.916	32	30
