# Supplementary material for: The Cif proteins from Wolbachia prophage WO modify sperm genome integrity to establish cytoplasmic incompatibility
Source: PLoS Biol. 2022 May 24;20(5):e3001584. doi: 10.1371/journal.pbio.3001584 (PMC9128985; doi:10.1371/journal.pbio.3001584)
Supplement: S3 Table — (XLSX) [file pbio.3001584.s012.xlsx]

## Sheet: S3 Table
S3 Table. NLS sequences identified across CifA types.
Host Organism	Common name	Wolbachia strain	Supergroup	Observed CI?	CifA variant	CifA type	NLS Type	NLS sequence	Score
Aedes albopictus	mosquito	NWVK00000000.1	A	yes	wAlbA	Type I	bipartite	RKSAIKRWVGVLQDNFMEHIKYFKDDKL X DSAVKLEWSEGVEYFYNHLKEEDKEKKLTEAI	5.5 X 4.9
Drosophila ananassae	fruit fly	CP042904.1	A	yes	wAna	Type I	bipartite	DSAVKLKWSEGVEYFYNQLEEKDKEKKLTEAI X RPQSVKKDAPILDFCVRNIGDKDTLLQKLLQKD	5.9 X 4.3
Hypolimnas bolina	great eggfly	CAOH00000000.1	B	yes	wBol1-b	Type I	bipartite	RKSAIKRWVGVLQDNFMEHIKYFKGDKLK X DSAVKLKWSEGVEYFYNHLKEEDKEKKLTEAI	5.4 X 5.9
Dactylopius coccus	cochineal	LSYY00000000.1	B	unknown	wDacB1	Type I	bipartite	RKSAIKRWVGVLQDNFMEHIKYFKGDKLK X DSAVKLKWSEGVEYFYNHLKEEDKEKKLTEAI	5.4 X 5.9
Dactylopius coccus	cochineal	LSYY00000000.1	B	unknown	wDacB2	Type I	partial bipartite	DSAVKLKWSEGVEYFYNHLKEEDKEKKLTEAI	5.9
Formica exsecta	wood ant	RCIU00000000.1	A	unknown	wFex1	Type I	bipartite	RKSAIKRWVGVLQDNFMEHIKYFKDDKLK X DSAVKLKWSEGVEYFYSHLKEEDKEKKLTEAI	5.6 X 5.9
Glossina morsitans morsitans	tsetse fly	AWUH00000000.1	A	yes	wGmm	Type I	bipartite	RTTMSKKLQEAIKHPDPAVAAGRMSAIKRWVG X DSAVKLKWSEGVEYFYNHLKEEDKEKKLTEAI	4.4 X 5.8
Drosophila simulans	fruit fly	CP003884.1	A	yes	wHa	Type I	bipartite	RKSAIKRWVGVLQDNFMEHIKYFKGDKLK X DSAVKLRWSEGVEYFYNHLKEEDKEKKLTEAI	5.4 X 5.9
Drosophila incompta	fruit fly	CP011148.1	A	no	wIncCu	Type I	bipartite	DSAVKLKWSEGVEYFYNQLEEKDKEKKLTEAI X RPQSVKKDAPILDFCVRNIGDKDTLLQKLLQKD	5.9 X 4.3
Haematobia irritans	horn fly	CP037426.1	A	unknown	wIrr1	Type I	bipartite	RKSAIKRWVGVLQDNFMEHIKYFKGDKLK X DSAVKLKWSEGVEYFYNQLEEKDKEKKLTEAI	5.4 X 5.9
Haematobia irritans	horn fly	CP037426.1	A	unknown	wIrr2	Type I	bipartite	RNILLSSMKRNGPVFDFWIDRESGELKKYDA X DSAVKLKWSEGVEYFYNQLEEKDKEKKLTEAI	4.2 X 5.9
Drosophila melanogaster	fruit fly	AE017196.1	A	yes	wMel	Type I	bipartite	DSTVKLKWSEGVEYFYNQLEEKDKEKKLTEAI X RPQSVKRDAPILDFCVRNIGDKDTLLQKLLQKD	5.9 X 5.7
Drosophila melanogaster	fruit fly	AQQE00000000.1	A	yes	wMelPop	Type I	bipartite	DSTVKLKWSEGVEYFYNQLEEKDKEKKLTEAI X RPQSVKRDAPILDFCVRNIGDKDTLLQKLLQKD	5.9 X 5.7
Nomada panzeri	nomad bee	LYUX00000000.1	A	unknown	wNpa1	Type I	bipartite	RKSAIKRWVGVLHDNFMEHIKYFKDDKLE X DSAVKLKWSEGVEHFYNHLKEEDKEKKLTEAI	5.2 X 5.9
Drosophila pandora	fruit fly	MG807657.1	A	yes	wPanCI	Type I	bipartite	DSAVKLKWSEGVEYFYNQLEEKDKEKRLTEAI X RPQSVKKDAPILDFCVRNIGDKDTLLQKLLQKD	4.5 X 4.3
Drosophila pandora	fruit fly	MG807658.1	A	no	wPanMK	Type I	bipartite	DSTVKLKWSEGVEYFYNQLEEKDKEKKLTEAI X RPQSVKRDAPILDFCVRNIGDKDTLLQKLLQKD	5.9 X 5.7
Nasonia oneida	parasitoid jewel wasp	QESS00000000.1	A	unknown	wOne	Type I	bipartite	RKSAIKRWVGVLQDNFMEHIKYFKGDKLK X DSAVKLKWSEGVEYFYNHLKEEDKEKKLTEAI	5.4 X 5.9
Culex quinquefasciatus JHB	mosquito	ABZA00000000.1	B	yes	wPipJHB	Type I	bipartite	RKSAIKRWVGVLQDNFMEHIKYFKGDKLK X DSAVKFKWSEGVEYFYNHLKEEDKEKKLTEAI	5.4 X 5.9
Drosophila recens	fruit fly	JQAM00000000.1	A	yes	wRec	Type I	bipartite	DSTVKLKWSEGVEYFYNQLEEKDKEKKLTEAI X RPQSVKRDAPILDFCVRNIGDKDTLLQKLLQKD	5.9 X 5.7
Drosophila simulans	fruit fly	CP001391.1	A	yes	wRi1	Type I	bipartite	DSAVKLKWSEGVEYFYNQLEEKDKEKKLTEAI X RPQSVKKDAPILDFCVRNIGDKDTLLQKLLQKD	5.9 X 4.3
Ceratosolen solmsi	fig wasp	KC955252.1	A	yes	wSol	Type I	bipartite	RKSAIKRWVGVLQDNFMEHIKYFKGDKLK X DSAVKLRWSEGVEYFYNHLKEEDKEKKLTEAI	5.4 X 5.9
Drosophila suzukii	fruit fly	CAOU00000000.2	A	no	wSuzi1	Type I	bipartite	DSAVKLKWSEGVEYFYNQLEEKDKEKKLTEAI X RPQSVKKDAPILDFCVRNIGDKDTLLQKLLQKD	5.9 X 4.3
Nasonia vitripennis	parasitoid jewel wasp	MUJM00000000.1	A	yes	wVitA1	Type I	bipartite	RKSAIKRWVGVLQDNFMEHIKYFKGDKLK X DSAVKLKWSEGVEYFYNLLKEEDKEKKLTEAI	5.4 X 6
Cylisticus convexus	terrestrial isopod	QPIP00000000.1	B	yes	wCon-1	Type II	monopartite & partial bipartite	VQDIMKRWCYE & RVPIKRMLAGLIVDWERGRASGDTGKKDEV	4 & 4.5
Cylisticus convexus	terrestrial isopod	QPIP00000000.1	B	yes	wCon-2	Type II	partial bipartite	RHATILKKLQNIIKHPDSNIAAGRRLAIEKWVKTY	5.1
Cylisticus convexus	terrestrial isopod	QPIP00000000.1	B	yes	wCon-3	Type II	partial bipartite	IVPIKHALAGLVIDLELSSGTGSAANAKKSEI	4.1
Formica exsecta	wood ant	RCIU00000000.1	A	unknown	wFex2	Type II	none detected	-	-
Haematobia irritans	horn fly	CP037426.1	A	unknown	wIrr3	Type II	none detected	-	-
Haematobia irritans	horn fly	CP037426.1	A	unknown	wIrr4	Type II	none detected	-	-
Nomada panzeri	nomad bee	LYUX00000000.1	A	unknown	wNpa2	Type II	partial bipartite	RHATILKKLQNIIKHPDSNIAAGRRLAIEKWVKTY X NVVKKREILEILQFVKDFCSDKDFKLFKD	5.1 X 5.4
Drosophila simulans	fruit fly	CP001391.1	A	yes	wRi2	Type II	partial bipartite	ELKWSEGVEYFYSLLNEKERERERKITDA X RVPIKRALAGLIVDWQLGCTKKEEVLKVLQF	4.2 6.6
Drosophila suzukii	fruit fly	CAOU00000000.2	A	no	wSuzi2	Type II	partial bipartite	ELKWSEGVEYFYSLLNEKERERERKITDA X RVPIKRALAGLIVDWQLGCTKKEEVLKVLQF	4.2 6.6
Aedes albopictus	mosquito	CP031221.1	B	yes	wAlbB-1	Type III	monopartite & bipartite	GPSKRSRLS, KSKTKRGTEDLKGNAGPSKRSRLS X KTKRGTEDLKGNAGPSKRSRLS	8, 8.9 X 13.5
Drosophila mauritiana	fruit fly	CP034334.1	B	no	wMau	Type III	monopartite & bipartite	GPSKRSRLS, KSKTKRGTEDLKGNAGPSKRSRLS X KTKRGTEDLKGNAGPSKRSRLS	8, 8.9 X 13.5
Chrysomya megacephala	oriental latrine fly	CP021120.1	B	unknown	wMeg2	Type III	monopartite & bipartite	GPSKRSRLS, KSKTKRGTEDLKGNAGPSKRSRLS x KTKRGTEDLKGNAGPSKRSRLS	8, 8.9 X 13.5
Drosophila simulans	fruit fly	CP003883.1	B	yes	wNo	Type III	monopartite & bipartite	GPSKRSRLS; KSKTKRGTEDLKGNAGPSKRSRLS x KTKRGTEDLKGNAGPSKRSRLS	8, 8.9 x 13.5
Nomada panzeri	nomad bee	LYUX00000000.1	A	unknown	wNpa3	Type III	monopartite & bipartite	GPSKRSRLS, GPSKRSRLSSDSEEDKEIISSKVISKLKDV X EDGFNKAVDFKWSKGVEHFYNLLCSEKKLGKE	8, 5.6 X 5.1
Muscidifurax uniraptor	parasitoid jewel wasp	ACFP00000000.1	A	no	wUni	Type III	monopartite & bipartite	GPSKRSRLS, KSKTKRGTEDLKGNAGPSKRSRLS X KTKRGTEDLKGNAGPSKRSRLS	8, 8.9 X 13.5
Nasonia vitripennis	parasitoid jewel wasp	MUJM00000000.1	A	yes	wVitA2	Type III	monopartite & bipartite	GPSKRSRLS, KSKTKRGTEDLKGNAGPSKRSRLS X KTKRGTEDLKGNAGPSKRSRLS	8, 8.9 X 13.5
Aedes albopictus	mosquito	CP031221.1	B	yes	wAlbB-2	Type IV	bipartite	KARKHLRVERWLRVYIQLIEDFDEGKLKFFS X KGYKEVDTIEFCLSKMDDEQKKKLLNRD	5.2 X 5.3
Hypolimnas bolina	great eggfly	CAOH00000000.1	B	yes	wBol2	Type IV	bipartite	KARKHLRVERWLRVYIQLIEDFDEGKLKFFS X KGYKEVDTIEFCLSKMDDEQKKKLLNRD	5.2 X 5.3
Chrysomya megacephala	oriental latrine fly	CP021120.1	B	unknown	wMeg1	Type IV	bipartite	KARKHLRVERWLRAYIQLIEDFDEEKLIFFS X KGYKEVDTIEFCLSKMDDEQKKKLLDR	5.4 X 5.3
Nomada panzeri	nomad bee	LYUX00000000.1	A	unknown	wNpa4	Type IV	bipartite	KARKHLRVERWLRVYIQLIEDFDEGKLKFFS X KGYKEVDTLEFCLSKMDDEQKKKLLDRD	5.2 X 5.3
Nomada panzeri	nomad bee	LYUX00000000.1	A	unknown	wNpa5a	Type IV	bipartite	KARKHLRVERWLRVYIQLIEDFDEGKLKFFS X KGYKEVDTIEFCLSKMDDEQKKKLLDRD	5.2 X 5.1
Nomada panzeri	nomad bee	LYUX00000000.1	A	unknown	wNpa5b	Type IV	bipartite	KARKHLRVERWLRVYIQLIEDFDEGKLKFFS X KGYKEVDTIEFCLSKMDDEQKKKLLDRD	5.2 X 5.1
Culex quinquefasciatus JHB	mosquito	ABZA00000000.1	B	yes	wPipJHB-2	Type IV	bipartite	KARKHLRVERWLRAYIQLIEDFDEEKLIFFS X KGYKEVDTIEFCLSKMDDEQKKKLLDRD	5.4 X 5.1
Cylisticus convexus	terrestrial isopod	QPIP00000000.1	B	yes	wCon-4a	Type V	bipartite	WDLHKRSGKKGHNFLAQVLSSEDCWKKVDN X FNKYAIACRCCLEEDIIILFEERKKRLSA	4.7 X 6.1
Cylisticus convexus	terrestrial isopod	QPIP00000000.1	B	yes	wCon-4b	Type V	monopartite & partial bipartite	RGGKKRHNFL & RGGKKRHNFLAQVLSSEDCWKKVDN	7 & 6
Dactylopius coccus	cochineal	LSYY00000000.1	B	unknown	wDacB3	Type V	bipartite	KESKQLQLKNWCGAFLEIFDSWGEKKLPFF X RRIVAKRMIEPKSSKGISNPLDDFDRYQVACW	-
Dactylopius coccus	cochineal	LSYY00000000.1	B	unknown	wDacB4	Type V	bipartite	VQKILLTSIKEDDSHKGFKGLEIKRYCI X RYALGKKLLTLKTEDGQKSLLDSSDRYKIACW	4.3 X 5.5
Haematobia irritans	horn fly	CP037426.1	A	unknown	wIrr5	Type V	partial bipartite	ISLFKHFKQEDKIKDGDSDSLKKLVK	4.7
Laodelphax striatellus	planthopper	LRUH00000000.1	B	yes	wStri1	Type V	partial bipartite	RREVGKRLTTLPDSDNAFGRASRYKIACE	4.5
Laodelphax striatellus	planthopper	LRUH00000000.1	B	yes	wStri2	Type V	partial bipartite	KRDFKQHGCYYTLSILRRNHSFENARKLFEH	4.8
Laodelphax striatellus	planthopper	MUIX00000000.1	B	yes	wStriCN1	Type V	bipartite	LIKLDDSYYCKEILERVIKHDDPFKHSKAK X RIIYYVKYDIASSILSQDDCWVDDTIYGKRLDW	5.3 X 4.6
Laodelphax striatellus	planthopper	MUIX00000000.1	B	yes	wStriCN2	Type V	none detected	-
Laodelphax striatellus	planthopper	MUIX00000000.1	B	yes	wStriCN3	Type V	partial bipartite	KRDFKQHGCYYTLSILRRNHSFENARKLFEH	4.8
Armadillidium vulgare	common pill bug	ALWU00000000.1	B	no	wVul1a	Type V	monopartite & partial bipartite	RGGKKRHNFL & RGGKKRHNFLAQVLSSEDCWKKVDN	7 & 6
Armadillidium vulgare	common pill bug	ALWU00000000.1	B	no	wVul1b	Type V	monopartite & partial bipartite	RGGKKRHNFL & RGGKKRHNFLAQVLSSEDCWKKVDN	7 & 6
Armadillidium vulgare	common pill bug	ALWU00000000.1	B	no	wVul1c	Type V	monopartite & partial bipartite	RGGKKRHNFL & RGGKKRHNFLAQVLSSEDCWKKVDN	7 & 6
Rickettsia felis	NA	WP_039595309.1	NA	NA	NA	Type V	bipartite	PNLKIFWYYHANVINVENPDPEMVSKFKKL X KKPTKKFLEKLDQDVLQKLEGVFDKKLASYK X DAKGGKLLHKIDQVMSNKLSNMIANTQKSYKES	7.2 X 5.8 X 5.4
Occidentia massiliensis	NA	WP_019231546.1	NA	NA	NA	Type V	bipartite	RPSKLKIFWYYYANVINVENPDPDIVSKFKKL X DTKGGKLLHKIDQVMLNKLNNMISNTQKSYKES	7.2 X 5.5
Utilizing cNLS Mapper, a program specific for identifying karyopherin-mediated nuclear transport, NLS was identified in CifA sequences across various Wolbachia strains. Higher scores indicate stronger NLS activities. Scores >8 indicates exclusive localization to the nucleus, 7-8 indicates localization partially to the nucleus, 3-5 indicates localization to both the nucleus and the cytoplasm, and …
