# Supplementary material for: The Cif proteins from Wolbachia prophage WO modify sperm genome integrity to establish cytoplasmic incompatibility
Source: PLoS Biol. 2022 May 24;20(5):e3001584. doi: 10.1371/journal.pbio.3001584 (PMC9128985; doi:10.1371/journal.pbio.3001584)
Supplement: S4 Table — (XLSX) [file pbio.3001584.s013.xlsx]

## Sheet: S4 Table
S4 Table. Nucleotide and protein sequences used in this study.
Locus	Sequence Type	Sequence
cifA	Wild-type nucleotide	ATGCCAATAGAAACAAAACGTCAGGCTGAAGTGCTTAAAAAGCTACAAGATGTGATAAAACATACAGATCGTGACATTGCGGCTGGAAGAAAGTTAGCTATTAAAAGGTGGGTCGAGACCTATATAGAGTATATCAAACTTTTTAAGGATGATAAGCTGGAATTCTTATATAATGTTTTTCGAGATGAAGGTTGTTGGTTAGGTACAAGGTTAAATAATACTGTTTTAGGTCAGAAATTGACTGAAGAGAAAATAGGAGAAATCGATAACCCACTACCAAGGTATGGTATGGCATCTAGGTACTGTATAACGGGCAAGATAGGTGATTTTTTCAACAAACAGTTTGTACTCTCTAGAGGTCAATTTACTTCAGAAGAGGTAGATAGTCAAGGTAATCCG…
cifA	Codon optimized nucleotide	ATGCCCATTGAGACAAAGCGCCAGGCCGAGGTGCTGAAGAAGCTGCAGGATGTGATTAAGCATACAGACCGCGATATTGCCGCCGGACGCAAGCTGGCCATCAAGCGCTGGGTGGAGACATACATCGAGTATATTAAGCTGTTCAAGGATGACAAGCTGGAGTTCCTGTACAACGTGTTTCGCGACGAGGGATGCTGGCTGGGCACCCGCCTGAACAATACGGTGCTGGGACAGAAGCTGACCGAGGAGAAGATCGGCGAGATTGATAATCCACTGCCACGCTACGGAATGGCCTCCCGCTATTGCATCACAGGAAAGATTGGCGACTTCTTTAACAAGCAGTTCGTGCTGTCCCGCGGACAGTTTACCTCGGAGGAGGTGGATAGTCAGGGCAACCCA…
cifA189	Codon optimized nucleotide	ATGCCAATCGAGACCAAGCGCCAGGCCGAGGTGCTGAAGAAGCTGCAGGATGTGATCAAGCACACCGATCGCGACATTGCCGCCGGACGCAAGCTGGCCATCAAGCGCTGGGTGGAGACCTACATCGAGTACATCAAGCTGTTCAAGGATGACAAGCTGGAGTTCCTGTACAACGTGTTCCGCGATGAGGGATGCTGGCTGGGCACCCGCCTGAACAATACCGTGCTGGGCCAGAAGCTGACCGAGGAGAAGATCGGCGAGATCGATAATCCGCTGCCCCGCTACGGAATGGCCTCCCGCTACTGCATCACCGGCAAGATCGGCGACTTCTTCAACAAGCAGTTCGTGCTGTCCCGCGGACAGTTCACCTCCGAGGAGGTGGATAGCCAGGGCAACCCA…
cifA224	Codon optimized nucleotide	ATGCCAATCGAGACCAAGCGCCAGGCCGAGGTGCTGAAGAAGCTGCAGGATGTGATCAAGCACACCGATCGCGACATTGCCGCCGGACGCAAGCTGGCCATCAAGCGCTGGGTGGAGACCTACATCGAGTACATCAAGCTGTTCAAGGATGACAAGCTGGAGTTCCTGTACAACGTGTTCCGCGATGAGGGATGCTGGCTGGGCACCCGCCTGAACAATACCGTGCTGGGCCAGAAGCTGACCGAGGAGAAGATCGGCGAGATCGATAATCCGCTGCCCCGCTACGGAATGGCCTCCCGCTACTGCATCACCGGCAAGATCGGCGACTTCTTCAACAAGCAGTTCGTGCTGTCCCGCGGACAGTTCACCTCCGAGGAGGTGGATAGCCAGGGCAACCCA…
cifA189;224	Codon optimized nucleotide	ATGCCAATCGAGACCAAGCGCCAGGCCGAGGTGCTGAAGAAGCTGCAGGATGTGATCAAGCACACCGATCGCGACATTGCCGCCGGACGCAAGCTGGCCATCAAGCGCTGGGTGGAGACCTACATCGAGTACATCAAGCTGTTCAAGGATGACAAGCTGGAGTTCCTGTACAACGTGTTCCGCGATGAGGGATGCTGGCTGGGCACCCGCCTGAACAATACCGTGCTGGGCCAGAAGCTGACCGAGGAGAAGATCGGCGAGATCGATAATCCGCTGCCCCGCTACGGAATGGCCTCCCGCTACTGCATCACCGGCAAGATCGGCGACTTCTTCAACAAGCAGTTCGTGCTGTCCCGCGGACAGTTCACCTCCGAGGAGGTGGATAGCCAGGGCAACCCA…
cifAbNLS	Codon optimized nucleotide	ATGCCAATCGAGACCAAGCGCCAGGCCGAGGTGCTGAAGAAGCTGCAGGATGTGATCAAGCACACCGATCGCGACATTGCCGCCGGACGCAAGCTGGCCATCAAGCGCTGGGTGGAGACCTACATCGAGTACATCAAGCTGTTCAAGGATGACAAGCTGGAGTTCCTGTACAACGTGTTCCGCGATGAGGGATGCTGGCTGGGCACCCGCCTGAACAATACCGTGCTGGGCCAGAAGCTGACCGAGGAGAAGATCGGCGAGATCGATAATCCGCTGCCCCGCTACGGAATGGCCTCCCGCTACTGCATCACCGGCAAGATCGGCGACTTCTTCAACAAGCAGTTCGTGCTGTCCCGCGGACAGTTCACCTCCGAGGAGGTGGATAGCCAGGGCAACCCA…
cifA	Amino Acid	MPIETKRQAEVLKKLQDVIKHTDRDIAAGRKLAIKRWVETYIEYIKLFKDDKLEFLYNVFRDEGCWLGTRLNNTVLGQKLTEEKIGEIDNPLPRYGMASRYCITGKIGDFFNKQFVLSRGQFTSEEVDSQGNPISDQYVRNILLSSMKRNGPVFDFWIDRESGELKKYDAVEGFDSTVKLKWSEGVEYFYNQLEEKDKEKKLTEAIVALSRPQSVKRDAPILDFCVRNIGDKDTLLQKLLQKDKGVYFLLAELIESCFFDTVHDLVQCWCYKGVSAGGDCSDKIFSQQDYELFLYSLSNVMLKNPELSVQARSLIMEIWKCERFAEYRETSVNTSNYTVPIKSVLGGLIINWKREDVCKPDREIEKEEILDMISFAKGCFPEKFDLFKEVMIENLRICG…
cifA189	Amino Acid	MPIETKRQAEVLKKLQDVIKHTDRDIAAGRKLAIKRWVETYIEYIKLFKDDKLEFLYNVFRDEGCWLGTRLNNTVLGQKLTEEKIGEIDNPLPRYGMASRYCITGKIGDFFNKQFVLSRGQFTSEEVDSQGNPISDQYVRNILLSSMKRNGPVFDFWIDRESGELKKYDAVEGFDSTVKLKWSEGVEYAANQLEEKDKEKKLTEAIVALSRPQSVKRDAPILDFCVRNIGDKDTLLQKLLQKDKGVYFLLAELIESCFFDTVHDLVQCWCYKGVSAGGDCSDKIFSQQDYELFLYSLSNVMLKNPELSVQARSLIMEIWKCERFAEYRETSVNTSNYTVPIKSVLGGLIINWKREDVCKPDREIEKEEILDMISFAKGCFPEKFDLFKEVMIENLRICG…
cifA224	Amino Acid	MPIETKRQAEVLKKLQDVIKHTDRDIAAGRKLAIKRWVETYIEYIKLFKDDKLEFLYNVFRDEGCWLGTRLNNTVLGQKLTEEKIGEIDNPLPRYGMASRYCITGKIGDFFNKQFVLSRGQFTSEEVDSQGNPISDQYVRNILLSSMKRNGPVFDFWIDRESGELKKYDAVEGFDSTVKLKWSEGVEYFYNQLEEKDKEKKLTEAIVALSRPQSVKRDAPILDAAVRNIGDKDTLLQKLLQKDKGVYFLLAELIESCFFDTVHDLVQCWCYKGVSAGGDCSDKIFSQQDYELFLYSLSNVMLKNPELSVQARSLIMEIWKCERFAEYRETSVNTSNYTVPIKSVLGGLIINWKREDVCKPDREIEKEEILDMISFAKGCFPEKFDLFKEVMIENLRICG…
cifA189;224	Amino Acid	MPIETKRQAEVLKKLQDVIKHTDRDIAAGRKLAIKRWVETYIEYIKLFKDDKLEFLYNVFRDEGCWLGTRLNNTVLGQKLTEEKIGEIDNPLPRYGMASRYCITGKIGDFFNKQFVLSRGQFTSEEVDSQGNPISDQYVRNILLSSMKRNGPVFDFWIDRESGELKKYDAVEGFDSTVKLKWSEGVEYAANQLEEKDKEKKLTEAIVALSRPQSVKRDAPILDAAVRNIGDKDTLLQKLLQKDKGVYFLLAELIESCFFDTVHDLVQCWCYKGVSAGGDCSDKIFSQQDYELFLYSLSNVMLKNPELSVQARSLIMEIWKCERFAEYRETSVNTSNYTVPIKSVLGGLIINWKREDVCKPDREIEKEEILDMISFAKGCFPEKFDLFKEVMIENLRICG…
cifAbNLS	Amino Acid	MPIETKRQAEVLKKLQDVIKHTDRDIAAGRKLAIKRWVETYIEYIKLFKDDKLEFLYNVFRDEGCWLGTRLNNTVLGQKLTEEKIGEIDNPLPRYGMASRYCITGKIGDFFNKQFVLSRGQFTSEEVDSQGNPISDQYVRNILLSSMKRNGPVFDFWIDRESGELKKYDAVEGFKGVYFLLAELIESCFFDTVHDLVQCWCYKGVSAGGDCSDKIFSQQDYELFLYSLSNVMLKNPELSVQARSLIMEIWKCERFAEYRETSVNTSNYTVPIKSVLGGLIINWKREDVCKPDREIEKEEILDMISFAKGCFPEKFDLFKEVMIENLRICGREGKRKGVDYGKFAEELFLQLEKVTLPSVGDGPWNNLRSQSKVSLPLDGSGDGPQSEFEAPSVSGISGS…
cifB	Wild-type nucleotide	GTGGATGGAGATCTTGATGGTTTTAGACAAGAGTTTGAATCCTTTTTAGATCAATGTCCATTTTTCTTGTATCATGTAAGTACAGGACGTTTCCTTCCTGTATTCTTTTTCAGTATGTTTGCTACTGCTCATGATGCTAATATCTTAAAAGCAAATGAGAGAGTGTATTTTCGTTTTGATAATCATGGTATTGATACAGGTGGTAGAAATAGAAATACAGGGAACCTAAAAGTCGCTGTTTATCATGACGGACAGCAAGTTGTCAGATGCTACAGTATTTCTGATCGTCTTAATAGTGATGGGTTAAGGTTCAGTACAAGGGAAAGAAATGCTCTAGTGCGAGAGATTAGAGGGCAAAATCCAAATTTAAGGGAAGAAGACCTAAATTTTGAGCAATAC…
cifB	Codon optimized nucleotide	ATGGACGGAGACCTGGACGGCTTTCGCCAGGAGTTTGAGAGTTTTCTGGATCAGTGCCCCTTCTTTCTGTATCATGTGAGCACGGGACGCTTTCTGCCCGTGTTCTTTTTCAGCATGTTCGCCACGGCCCATGACGCCAATATTCTGAAGGCCAACGAGCGCGTGTACTTTCGCTTCGACAATCACGGCATCGATACGGGCGGACGCAATCGCAACACAGGAAACCTGAAGGTGGCCGTGTACCATGATGGCCAGCAGGTGGTGCGCTGCTATAGCATTTCCGACCGCCTGAATAGCGATGGACTGCGCTTCTCCACGCGCGAGCGCAACGCCCTGGTGCGCGAGATCCGCGGCCAGAATCCGAACCTGCGCGAGGAGGACCTGAACTTCGAGCAGTAC…
cifB	Amino Acid	MDGDLDGFRQEFESFLDQCPFFLYHVSTGRFLPVFFFSMFATAHDANILKANERVYFRFDNHGIDTGGRNRNTGNLKVAVYHDGQQVVRCYSISDRLNSDGLRFSTRERNALVREIRGQNPNLREEDLNFEQYKVCMHGKGKSQGEAIATVFEVIREKDSQGRDRFAKYSASEISLLRHIERNRLNGINAPAPRSLLTVKEIGSIRLNQDQRVQLGHLVNFVQVAPGQQGIFSFMEVLASNQKINIERGINEGILPYITRIYRSYLGSLQNDIQNRSQKFESHGFFLGLLANFIHLYTIDIDLDLSPGNSYVAFLICHQAERENIPIVINVTRWRTSSDIALNRARADAKRLHVSSFISIHTESRNAVCIGLNFNLNIDPFSIDTVEFLENRFPLVQRL…
