# Supplementary material for: The Cif proteins from Wolbachia prophage WO modify sperm genome integrity to establish cytoplasmic incompatibility
Source: PLoS Biol. 2022 May 24;20(5):e3001584. doi: 10.1371/journal.pbio.3001584 (PMC9128985; doi:10.1371/journal.pbio.3001584)
Supplement: S1 Data — (XLSX) [file pbio.3001584.s014.xlsx]

## Sheet: Fig. 3A
Fig 3A
Experiment: CMA3 fluorescent count per sperm isolated from male seminal vesicles
ΔProt+					ΔProt-					wMel-					wMel+
Sample ID	Area	RawIntDens	Fluorescence		Sample ID	Area	RawIntDens	Fluorescence		Sample ID	Area	RawIntDens	Fluorescence		Sample ID	Area	RawIntDens	Fluorescence
1	0.143	80921	565881		1	0.064	53510	836094		1	0.139	117588	845957		1	0.094	140596	1.4957e+06
2	0.086	125911	1.46408e+06		2	0.115	91896	799096		2	0.087	89728	1.03136e+06		2	0.375	429680	1.14581e+06
3	0.117	133908	1.14451e+06		3	0.08	105740	1321750		3	0.031	50215	1.61984e+06		3	0.275	346314	1.25932e+06
4	0.141	170586	1.20983e+06		4	0.149	187534	1.25862e+06		4	0.155	199683	1.28828e+06		4	0.119	197484	1.65953e+06
5	0.151	213592	1.41452e+06		5	0.065	47695	733769		5	0.079	75813	959658		5	0.229	379517	1.65728e+06
6	0.082	103801	1.26587e+06		6	0.055	39843	724418		6	0.057	55301	970193		6	0.086	119833	1.39341e+06
7	0.119	156879	1.31831e+06		7	0.044	83758	1.90359e+06		7	0.139	213871	1.53864e+06		7	0.091	162505	1.78577e+06
8	0.118	135800	1.15085e+06		8	0.052	101687	1.95552e+06		8	0.134	193756	1.44594e+06		8	0.166	272530	1.64175e+06
9	0.06	76667	1.27778e+06		9	0.033	70311	2.13064e+06		9	0.115	145216	1.26275e+06		9	0.081	118251	1.45989e+06
10	0.107	163701	1.52992e+06		10	0.073	155704	2.13293e+06		10	0.06	56962	949367		10	0.13	204109	1.57007e+06
11	0.165	248260	1.50461e+06		11	0.094	93946	999426		11	0.124	173623	1.40019e+06		11	0.136	222063	1.63282e+06
12	0.177	264652	1.49521e+06		12	0.076	74385	978750		12	0.104	156477	1.50459e+06		12	0.103	194003	1.88352e+06
13	0.142	250594	1.76475e+06		13	0.087	73673	846816		13	0.092	133376	1.44974e+06		13	0.106	183684	1.73287e+06
14	0.092	143106	1555500		14	0.144	115419	801521		14	0.081	102208	1.26183e+06		14	0.206	345666	1.67799e+06
15	0.165	273555	1.65791e+06		15	0.184	233714	1.27018e+06		15	0.113	102578	907770		15	0.175	259878	1.48502e+06
16	0.07	104959	1.49941e+06		16	0.17	158259	930935		16	0.089	58963	662506		16	0.111	126776	1.14213e+06
17	0.186	275099	1.47903e+06		17	0.051	49413	968882		17	0.177	161442	912102		17	0.091	99482	1.09321e+06
18	0.202	292667	1.44885e+06		18	0.162	117307	724117		18	0.093	77702	835505		18	0.175	279737	1.5985e+06
19	0.135	196632	1.45653e+06		19	0.072	44517	618292		19	0.096	80548	839042		19	0.106	166783	1.57342e+06
20	0.064	93641	1.46314e+06		20	0.064	88725	1.38633e+06		20	0.092	92458	1.00498e+06		20	0.162	226899	1.40061e+06
21	0.16	184196	1151225		21	0.058	71806	1.23803e+06		21	0.069	69737	1.01068e+06		21	0.059	94157	1.59588e+06
22	0.149	154909	1.03966e+06		22	0.063	75477	1.19805e+06		22	0.116	112271	967853		22	0.224	375992	1.67854e+06
23	0.146	164461	1.12645e+06		23	0.076	72975	960197		23	0.07	63366	905229		23	0.073	124005	1.6987e+06
24	0.119	134293	1.12851e+06		24	0.122	109012	893541		24	0.086	85843	998174		24	0.171	277885	1.62506e+06
25	0.171	197107	1.15267e+06		25	0.096	75821	789802		25	0.128	226342	1.7683e+06		25	0.147	248978	1.69373e+06
26	0.135	162085	1.20063e+06		26	0.094	46102	490447		26	0.091	82233	903659		26	0.05	80397	1607940
27	0.15	124861	832407		27	0.104	140481	1.35078e+06		27	0.057	58142	1.02004e+06		27	0.159	268720	1.69006e+06
28	0.22	256122	1.16419e+06		28	0.076	81175	1.06809e+06		28	0.128	108728	849438		28	0.103	176596	1.71452e+06
29	0.182	161203	885731		29	0.059	55039	932864		29	0.135	95494	707363		29	0.096	147981	1.54147e+06
30	0.148	175970	1.18899e+06		30	0.073	73805	1.01103e+06		30	0.099	70504	712162		30	0.15	267438	1782920
31	0.156	202620	1.29885e+06		31	0.046	43557	946891		31	0.15	174705	1164700		31	0.137	229100	1.67226e+06
32	0.08	104236	1302950		32	0.072	107979	1.49971e+06		32	0.111	95306	858613		32	0.113	187289	1.65742e+06
33	0.176	218517	1.24157e+06		33	0.081	131333	1.6214e+06		33	0.198	267353	1.35027e+06		33	0.174	296876	1.70618e+06
34	0.166	199759	1.20337e+06		34	0.046	42052	914174		34	0.114	92209	808851		34	0.133	241732	1.81753e+06
35	0.144	138016	958444		35	0.063	97048	1.54044e+06		35	0.142	121765	857500		35	0.109	172701	1.58441e+06
36	0.162	182431	1.12612e+06		36	0.077	126731	1.64586e+06		36	0.086	53314	619930		36	0.171	218147	1.27571e+06
37	0.11	107205	974591		37	0.106	133858	1.26281e+06		37	0.117	66774	570718		37	0.147	169961	1.1562e+06
38	0.093	93149	1.0016e+06		38	0.051	53301	1.04512e+06		38	0.062	36306	585581		38	0.209	319143	1527000
39	0.118	122350	1.03686e+06		39	0.068	87144	1.28153e+06		39	0.109	64608	592734		39	0.167	272288	1.63047e+06
40	0.109	101550	931651		40	0.138	191154	1.38517e+06		40	0.144	152041	1.05584e+06		40	0.056	66618	1.18961e+06
41	0.095	93890	988316		41	0.147	298133	2.02812e+06		41	0.085	59336	698071		41	0.078	104522	1.34003e+06
42	0.138	133206	965261		42	0.124	231879	1.86999e+06		42	0.072	53312	740444		42	0.131	169940	1.29725e+06
43	0.217	189020	871060		43	0.133	257655	1.93726e+06		43	0.06	43206	720100		43	0.149	166839	1.11972e+06
44	0.127	129076	1.01635e+06		44	0.086	146665	1.70541e+06		44	0.064	50704	792250		44	0.086	109291	1.27083e+06
45	0.103	151884	1.4746e+06		45	0.098	148075	1.51097e+06		45	0.062	47036	758645		45	0.217	268314	1.23647e+06
46	0.2	277550	1387750		46	0.097	178671	1.84197e+06		46	0.092	95576	1.03887e+06		46	0.229	307785	1.34404e+06
47	0.308	305915	993231		47	0.082	156261	1.90562e+06		47	0.091	70072	770022		47	0.057	67573	1.18549e+06
48	0.136	203243	1.49443e+06		48	0.075	121702	1.62269e+06		48	0.066	54017	818439		48	0.054	80196	1.48511e+06
49	0.14	161216	1.15154e+06		49	0.102	172271	1.68893e+06		49	0.105	109555	1.04338e+06		49	0.076	136053	1.79017e+06
50	0.168	284197	1.69165e+06		50	0.089	176300	1.9809e+06		50	0.092	102696	1.11626e+06		50	0.11	144174	1.31067e+06
51	0.219	266157	1.21533e+06		51	0.044	91616	2.08218e+06		51	0.072	62683	870597		51	0.069	98624	1.42933e+06
52	0.152	171023	1.12515e+06		52	0.037	68202	1.8433e+06		52	0.093	55994	602086		52	0.077	142009	1.84427e+06
53	0.234	284006	1.2137e+06		53	0.073	114348	1.56641e+06		53	0.113	66937	592363		53	0.102	125033	1.22581e+06
54	0.152	253042	1664750		54	0.081	121311	1.49767e+06		54	0.087	61587	707897		54	0.166	181516	1.09347e+06
55	0.154	281535	1.82815e+06		55	0.072	112618	1.56414e+06		55	0.069	60876	882261		55	0.115	123631	1.07505e+06
56	0.059	109135	1.84975e+06		56	0.12	210688	1.75573e+06		56	0.112	52952	472786		56	0.168	206850	1231250
57	0.034	66302	1.95006e+06		57	0.162	280139	1.72925e+06		57	0.07	39714	567343		57	0.214	281086	1.31349e+06
58	0.131	222274	1.69675e+06		58	0.189	312291	1.65233e+06		58	0.107	80703	754234		58	0.171	264226	1.54518e+06
59	0.059	72151	1.2229e+06		59	0.065	107143	1.64835e+06		59	0.055	35671	648564		59	0.076	127197	1.67364e+06
60	0.05	56586	1131720		60	0.138	196856	1.42649e+06		60	0.068	34420	506176		60	0.176	166894	948261
61	0.038	50848	1.33811e+06		61	0.076	102313	1.34622e+06		61	0.082	35132	428439		61	0.171	307150	1.7962e+06
62	0.08	66351	829388		62	0.071	113405	1.59725e+06		62	0.105	58698	559029		62	0.104	160081	1.53924e+06
63	0.132	106299	805295		63	0.28	532052	1.90019e+06		63	0.102	56056	549569		63	0.101	79490	787030
64	0.095	115674	1.21762e+06		64	0.131	243014	1.85507e+06		64	0.111	74238	668811		64	0.135	160473	1.18869e+06
65	0.105	139118	1.32493e+06		65	0.091	169232	1.85969e+06		65	0.068	45813	673721		65	0.165	184795	1.11997e+06
66	0.068	75424	1.10918e+06		66	0.076	137073	1.80359e+06		66	0.1	56676	566760		66	0.378	452303	1.19657e+06
67	0.097	110256	1.13666e+06		67	0.096	185451	1.93178e+06		67	0.09	40387	448744		67	0.206	342042	1.6604e+06
68	0.054	54252	1.00467e+06		68	0.138	264930	1.91978e+06		68	0.066	37170	563182		68	0.12	171770	1.43142e+06
69	0.081	96452	1.19077e+06		69	0.144	255081	1.7714e+06		69	0.044	24429	555205		69	0.135	175908	1.30302e+06
70	0.187	193776	1.03624e+06		70	0.095	151711	1.59696e+06		70	0.064	34685	541953		70	0.127	124827	982890
71	0.069	106809	1.54796e+06		71	0.109	189345	1.73711e+06		71	0.066	31946	484030		71	0.131	156177	1.19219e+06
72	0.141	185562	1.31604e+06		72	0.074	131178	1.77268e+06		72	0.062	35110	566290		72	0.251	286800	1.14263e+06
73	0.085	88180	1.03741e+06		73	0.154	209720	1.36182e+06		73	0.073	43280	592877		73	0.312	457898	1.46762e+06
74	0.098	114467	1.16803e+06		74	0.159	222904	1.40191e+06		74	0.07	38014	543057		74	0.152	225343	1.48252e+06
75	0.087	84361	969667		75	0.061	109338	1.79243e+06		75	0.053	29767	561642		75	0.57	1067684	1.87313e+06
76	0.113	205665	1.82004e+06		76	0.239	423172	1.77059e+06		76	0.074	38380	518649		76	0.217	306511	1.41249e+06
77	0.164	321030	1957500		77	0.183	227001	1.24044e+06		77	0.062	31467	507532		77	0.279	283258	1.01526e+06
78	0.116	192621	1.66053e+06		78	0.094	74360	791064		78	0.083	50528	608771		78	0.242	256328	1.05921e+06
79	0.102	188207	1.84517e+06		79	0.137	125827	918445		79	0.066	54374	823848		79	0.162	189239	1.16814e+06
80	0.083	148933	1.79437e+06		80	0.09	72519	805767		80	0.182	125599	690104		80	0.193	231316	1.19853e+06
81	0.084	158558	1.8876e+06		81	0.146	151801	1.03973e+06		81	0.11	89358	812345		81	0.159	207945	1.30783e+06
82	0.113	212754	1.88278e+06		82	0.095	87033	916137		82	0.15	140158	934387		82	0.142	146319	1.03042e+06
83	0.053	109877	2.07315e+06		83	0.174	198356	1.13998e+06		83	0.063	28606	454063		83	0.133	140367	1.05539e+06
84	0.046	91192	1.98243e+06		84	0.143	229977	1.60823e+06		84	0.062	29021	468081		84	0.169	250287	1.48099e+06
85	0.058	118821	2.04864e+06		85	0.168	123731	736494		85	0.051	35986	705608		85	0.107	176889	1.65317e+06
86	0.261	534848	2.04923e+06		86	0.064	106475	1.66367e+06		86	0.136	65083	478551		86	0.239	404819	1.6938e+06
87	0.283	580217	2.05024e+06		87	0.11	211976	1.92705e+06		87	0.056	43041	768589		87	0.243	465629	1.91617e+06
88	0.152	200175	1.31694e+06		88	0.058	123446	2.12838e+06		88	0.055	26597	483582		88	0.302	557048	1.84453e+06
89	0.314	564913	1.79909e+06		89	0.033	65488	1.98448e+06		89	0.083	32322	389422		89	0.161	262287	1.62911e+06
90	0.247	509731	2.06369e+06		90	0.088	153530	1.74466e+06		90	0.075	106445	1.41927e+06		90	0.327	508090	1.55379e+06
91	0.11	189247	1.72043e+06		91	0.1	155570	1555700		91	0.072	22489	312347		91	0.309	468572	1.51641e+06
92	0.151	279365	1.8501e+06		92	0.058	97055	1.67336e+06		92	0.067	22706	338896		92	0.232	330041	1.42259e+06
93	0.143	291569	2.03894e+06		93	0.016	29175	1.82344e+06		93	0.061	66356	1.0878e+06		93	0.151	83338	551907
					94	0.053	93256	1.75955e+06		94	0.076	36105	475066		94	0.132	76723	581235
					95	0.028	46468	1.65957e+06		95	0.106	59928	565358		95	0.263	146210	555932
					96	0.067	130188	1.9431e+06		96	0.096	141280	1.47167e+06		96	0.155	99400	641290
					97	0.03	57629	1.92097e+06		97	0.067	45503	679149		97	0.237	126820	535105
					98	0.038	58146	1.53016e+06		98	0.07	25176	359657		98	0.485	304204	627225
					99	0.041	73010	1.78073e+06		99	0.034	49621	1.45944e+06		99	0.222	177458	799360
					100	0.067	77427	1.15563e+06		100	0.101	107948	1.06879e+06		100	0.31	319433	1.03043e+06
					101	0.035	48174	1.3764e+06		101	0.061	69387	1.13749e+06		101	0.223	181597	814336
					102	0.092	121750	1.32337e+06		102	0.079	83208	1.05327e+06		102	0.205	154439	753361
					103	0.071	85446	1.20346e+06		103	0.076	62798	826289		103	0.353	261421	740569
					104	0.091	176694	1.94169e+06		104	0.067	59396	886507		104	0.269	151488	563152
					105	0.039	66811	1.7131e+06		105	0.07	55902	798600		105	0.144	112323	780021
					106	0.097	149729	1.5436e+06		106	0.1	81627	816270		106	0.334	260494	779922
					107	0.124	233901	1.8863e+06		107	0.092	72522	788283		107	0.19	133714	703758
					108	0.074	147179	1.98891e+06		108	0.052	45616	877231		108	0.281	216787	771484
					109	0.11	210045	1909500		109	0.094	81727	869436		109	0.359	218371	608276
					110	0.129	244425	1.89477e+06		110	0.084	56018	666881		110	0.476	470045	987489
					111	0.068	115564	1.69947e+06		111	0.056	65813	1.17523e+06		111	0.207	140223	677406
					112	0.103	165812	1.60983e+06		112	0.06	121444	2.02407e+06		112	0.126	100370	796587
					113	0.055	110949	2.01725e+06		113	0.064	101036	1.57869e+06		113	0.188	129806	690457
					114	0.08	134968	1687100		114	0.084	130727	1.55627e+06		114	0.398	343724	863628
					115	0.084	169119	2.01332e+06		115	0.103	153493	1.49022e+06		115	0.134	111551	832470
					116	0.079	131781	1.66811e+06		116	0.134	216017	1.61207e+06		116	0.435	460714	1.05911e+06
					117	0.044	68768	1.56291e+06		117	0.057	111444	1.95516e+06		117	0.179	174649	975693
					118	0.083	148846	1.79333e+06		118	0.112	185757	1.65854e+06		118	0.122	121273	994041
					119	0.067	140651	2.09927e+06		119	0.115	172649	1.5013e+06		119	0.161	172260	1.06994e+06
					120	0.058	89481	1.54278e+06		120	0.071	106685	1.50261e+06		120	0.166	208378	1.25529e+06
					121	0.046	67883	1.47572e+06		121	0.094	136051	1.44735e+06		121	0.073	71979	986014
					122	0.058	95549	1.6474e+06		122	0.075	101301	1350680		122	0.294	372003	1.26532e+06
					123	0.061	93749	1.53687e+06		123	0.087	117739	1.35332e+06		123	0.21	281777	1.3418e+06
					124	0.045	68315	1.51811e+06		124	0.102	148941	1.46021e+06		124	0.329	309048	939356
										125	0.072	102089	1.4179e+06		125	0.107	97018	906710
										126	0.095	132268	1.39229e+06		126	0.143	121853	852119
										127	0.165	131912	799467		127	0.45	396215	880478
										128	0.069	46460	673333		128	0.112	87515	781384
										129	0.106	84668	798755		129	0.236	163806	694093
										130	0.124	142758	1.15127e+06		130	0.166	153241	923139
										131	0.066	76577	1.16026e+06		131	0.083	83691	1.00833e+06
										132	0.079	75337	953633		132	0.234	213618	912897
										133	0.113	141617	1.25325e+06		133	0.18	171634	953522
										134	0.168	173797	1.03451e+06		134	0.137	134120	978978
										135	0.092	136072	1.47904e+06		135	0.147	122490	833265
										136	0.134	135893	1.01413e+06		136	0.127	108839	857000
										137	0.083	95161	1.14652e+06		137	0.08	74552	931900
										138	0.084	70950	844643		138	0.219	168782	770694
										139	0.088	89716	1.0195e+06		139	0.116	126333	1.08908e+06
										140	0.045	43711	971356		140	0.181	109127	602912
										141	0.081	127370	1.57247e+06		141	0.165	104150	631212
										142	0.069	136627	1.9801e+06		142	0.202	118470	586485
										143	0.069	128650	1.86449e+06		143	0.27	200392	742193
										144	0.107	202849	1.89579e+06		144	0.126	120830	958968
										145	0.102	60513	593265		145	0.198	146641	740611
										146	0.071	48284	680056		146	0.132	97219	736508
										147	0.055	45525	827727		147	0.158	160691	1.01703e+06
										148	0.118	100048	847864		148	0.15	96939	646260
										149	0.169	159747	945249		149	0.197	115055	584036
										150	0.222	227658	1.02549e+06		150	0.149	82733	555255
										151	0.123	190299	1.54715e+06		151	0.074	52288	706595
										152	0.075	88631	1.18175e+06		152	0.192	117346	611177
										153	0.076	85164	1.12058e+06		153	0.253	190060	751225
										154	0.116	135345	1.16677e+06		154	0.34	240879	708468
										155	0.113	156334	1.38349e+06		155	0.135	97354	721141
										156	0.102	75241	737657		156	0.112	107273	957795
										157	0.15	97497	649980
										158	0.101	71284	705782
										159	0.094	83356	886766
										160	0.1	62925	629250
										161	0.156	100793	646109
										162	0.097	52966	546041
										163	0.157	106569	678783
										164	0.105	65526	624057
										165	0.075	49820	664267
										166	0.103	82473	800709
										167	0.072	144657	2.00913e+06
										168	0.069	54967	796623
										169	0.06	40797	679950
										170	0.077	50146	651247
										171	0.03	15518	517267
										172	0.105	53872	513067
										173	0.066	34864	528242
										174	0.061	38781	635754

## Sheet: Fig. 3B
Fig. 3
Experiment: Hatch rate experiment using Protamine mutant lines.
	wMel+ x wMel- (♂x♀)				wMel+ x wMel+ (♂x♀)				ΔProt+ x wMel- (♂x♀)				ΔProt+ x wMel+ (♂x♀)				ΔProt- x wMel- (♂x♀)				ΔProt- x wMel+ (♂x♀)
	0Hr Count	30Hr Count	% Hatching		0Hr Count	30Hr Count	% Hatching		0Hr Count	30Hr Count	% Hatching		0Hr Count	30Hr Count	% Hatching		0Hr Count	30Hr Count	% Hatching		0Hr Count	30Hr Count	% Hatching
	67	32	52.2388		57	5	91.2281		34	34	0		59	35	40.678		100	34	66		87	11	87.3563
	31	4	87.0968		55	13	76.3636		98	87	11.2245		28	19	32.1429		98	14	85.7143		94	8	91.4894
	64	35	45.3125		95	36	62.1053		88	58	34.0909		62	2	96.7742		80	80	0		83	10	87.9518
	50	29	42		68	12	82.3529		62	62	0		79	11	86.0759		81	7	91.358		90	20	77.7778
	61	42	31.1475		61	13	78.6885		100	69	31		54	34	37.037		101	6	94.0594		70	9	87.1429
	94	51	45.7447		60	10	83.3333		91	61	32.967		74	18	75.6757		83	5	93.9759		60	60	0
	75	54	28		80	15	81.25		93	46	50.5376		87	13	85.0575		34	34	0		54	22	59.2593
	71	30	57.7465		60	16	73.3333		81	63	22.2222		61	14	77.0492		65	15	76.9231		86	11	87.2093
	79	63	20.2532		53	6	88.6792		97	80	17.5258		62	11	82.2581		79	5	93.6709		100	16	84
	72	71	1.38889		42	6	85.7143		47	41	12.766		79	13	83.5443		51	51	0		44	13	70.4545
	51	17	66.6667		74	33	55.4054		71	71	0		81	13	83.9506		59	3	94.9153		86	11	87.2093
	55	16	70.9091		115	38	66.9565		45	41	8.88889		61	13	78.6885		88	11	87.5		83	13	84.3373
	74	73	1.35135		56	3	94.6429		70	63	10		73	14	80.8219		36	3	91.6667		69	8	88.4058
	57	38	33.3333		71	13	81.6901		88	80	9.09091		54	7	87.037		49	21	57.1429		77	15	80.5195
	79	72	8.86076		56	56	0		46	46	0		66	5	92.4242		84	7	91.6667		80	10	87.5
	72	28	61.1111		58	16	72.4138		53	41	22.6415		56	11	80.3571		54	14	74.0741		44	16	63.6364
	84	32	61.9048		56	18	67.8571		71	51	28.169		68	18	73.5294		75	17	77.3333		81	81	0
	48	20	58.3333		63	16	74.6032		56	7	87.5		69	19	72.4638		88	9	89.7727		73	15	79.4521
	79	50	36.7089		54	7	87.037		88	38	56.8182		75	12	84		92	4	95.6522		96	19	80.2083
	61	61	0		61	9	85.2459		86	56	34.8837		69	11	84.058		49	7	85.7143		67	8	88.0597
	28	15	46.4286		49	10	79.5918		93	84	9.67742		78	9	88.4615		90	5	94.4444		65	16	75.3846
	55	51	7.27273		27	6	77.7778		92	61	33.6957		66	15	77.2727		97	15	84.5361		80	18	77.5
	29	29	0		66	23	65.1515		79	62	21.519		38	20	47.3684		84	6	92.8571		78	14	82.0513
	25	17	32		69	15	78.2609		68	36	47.0588		68	8	88.2353		87	7	91.954		26	26	0
	52	27	48.0769		62	11	82.2581		49	25	48.9796		64	17	73.4375		52	23	55.7692		55	55	0
	96	62	35.4167		68	4	94.1176		82	38	53.6585		46	20	56.5217		84	6	92.8571
					87	26	70.1149										92	8	91.3043
					78	19	75.641										69	27	60.8696
																	86	86	0
																	59	57	3.38983
																	85	9	89.4118
																	74	4	94.5946

## Sheet: Fig. 4B, 4C
Fig 4B, 4C
Experiment: Hatch rate experiment of CifAbNLS;B line using nos:VP16 driver.
	nos;cifAB x wMel- (♂x♀)				nos;cifAd189;B x wMel- (♂x♀)				nos;cifAd224;B x wMel- (♂x♀)				nos;cifAd189d224;B x wMel- (♂x♀)				nos;cifAbnls;B x wMel- (♂x♀)				nos;cifAB x nos;cifA (♂x♀)				nos;cifAB x nos;cifAbnls (♂x♀)				nos;cifAB x nos;cifAd189 (♂x♀)				nos;cifAB x nos;cifA224 (♂x♀)				nos;cifAB x nos;cifAd189d224 (♂x♀)
	0Hr Count	30Hr Count	% Hatching		0Hr Count	30Hr Count	% Hatching		0Hr Count	30Hr Count	% Hatching		0Hr Count	30Hr Count	% Hatching		0Hr Count	30Hr Count	% Hatching		0Hr Count	30Hr Count	% Hatching		0Hr Count	30Hr Count	% Hatching		0Hr Count	30Hr Count	% Hatching		0Hr Count	30Hr Count	% Hatching		0Hr Count	30Hr Count	% Hatching
	55	55	0		31	20	0.354839		80	53	0.3375		33	0	1		61	6	0.901639		101	0	1		90	83	0.0777778		85	82	0.0352941		91	4	0.956044		71	66	0.0704225
	81	80	0.0123457		37	15	0.594595		33	25	0.242424		57	39	0.315789		39	4	0.897436		83	0	1		102	102	0		99	58	0.414141		92	2	0.978261		105	101	0.0380952
	37	37	0		39	19	0.512821		85	53	0.376471		34	34	0		21	8	0.619048		88	0	1		81	67	0.17284		47	23	0.510638		64				66	20	0.69697
	33	33	0		62	7	0.887097		55	46	0.163636		58	22	0.62069		48	1	0.979167		78	0	1		35	35	0		71	12	0.830986		79	5	0.936709		91	81	0.10989
	59	59	0		69	24	0.652174		66	63	0.0454545		34	34	0		63	5	0.920635		45	40	0.111111		70	70	0		100	21	0.79		83	4	0.951807		100	90	0.1
	30	30	0		66	39	0.409091		28	28	0		34	1	0.970588		49	2	0.959184		87	1	0.988506		121	9	0.92562		44	25	0.431818		34	1	0.970588		107	81	0.242991
	56	56	0		48	25	0.479167		37	29	0.216216		42	5	0.880952		38	4	0.894737		87	2	0.977011		66	66	0		82	63	0.231707		79	1	0.987342		69	59	0.144928
	29	29	0		43	8	0.813953		65	56	0.138462		29	2	0.931034		51	0	1		79	0	1		39	39	0		73	35	0.520548		85	1	0.988235		82	60	0.268293
	50	50	0		55	13	0.763636		51	50	0.0196078		48	3	0.9375		63	0	1		104	0	1		80	80	0		20	6	0.7		94	2	0.978723		84	65	0.22619
	70	70	0		26	2	0.923077		67	47	0.298507		63	3	0.952381		41	1	0.97561		79	1	0.987342		26	26	0		43	24	0.44186						79	36	0.544304
	48	48	0		32	32	0		53	36	0.320755		39	9	0.769231		58	14	0.758621		86	1	0.988372		93	93	0		60	38	0.366667						79	63	0.202532
	64	64	0		48	13	0.729167		64	64	0		58	12	0.793103		52	8	0.846154		82	1	0.987805		76	75	0.0131579		53	26	0.509434						102	31	0.696078
	66	66	0		37	19	0.486486		67	65	0.0298507		22	5	0.772727		46	5	0.891304		88	2	0.977273		57	57	0		57	16	0.719298
	47	47	0		68	15	0.779412		64	64	0		32	5	0.84375		72	2	0.972222		84	2	0.97619		21	21	0		22	16	0.272727
	41	41	0		50	50	0		62	49	0.209677		25	5	0.8		52	52	0		78	1	0.987179		105	105	0		49	18	0.632653
	83	83	0		64	60	0.0625						42	11	0.738095		41	9	0.780488		64	0	1		93	89	0.0430108		104	29	0.721154
	54	54	0		24	9	0.625						33	3	0.909091						90	0	1		58	56	0.0344828		28	19	0.321429
	65	65	0		41	7	0.829268														70	0	1		97	91	0.0618557		69	23	0.666667
	60	60	0		36	27	0.25														88	0	1		91	90	0.010989		110	38	0.654545
	44	44	0		37	6	0.837838														86	1	0.988372		89	89	0		78	32	0.589744
	57	57	0		53	15	0.716981														60	3	0.95		57	57	0		71	33	0.535211
	67	67	0		24	4	0.833333														86	0	1		61	57	0.0655738		74	74	0
	54	54	0		43	9	0.790698														81	2	0.975309		77	73	0.0519481		49	19	0.612245
	43	43	0		68	54	0.205882														73	1	0.986301		68	66	0.0294118		59	5	0.915254
	62	62	0		33	2	0.939394														72	1	0.986111		38	38	0
	67	67	0		49	5	0.897959														66	1	0.984848		20	20	0
	40	40	0																		89	0	1		77	74	0.038961
	77	77	0																		22	22	0		22	22	0
	57	57	0																		85	0	1
	34	34	0																		90	0	1

## Sheet: Fig. 4E
Fig 4E
Experiment: CMA3 fluorescent count per sperm isolated from male seminal vesicles
	nos;wMel-					nos;cifAB					nos;cifAΔbnlsB
	Sample ID	Area	RawIntDens	Fluorescence		Sample ID	Area	RawIntDens	Fluorescence		Sample ID	Area	RawIntDens	Fluorescence
	1	0.12	130013	1.08344e+06		1	0.066	81501	1.23486e+06		1	0.108	150560	1.39407e+06
	2	0.09	105759	1175100		2	0.083	98337	1.18478e+06		2	0.074	122686	1.65792e+06
	3	0.089	74105	832640		3	0.082	94898	1.15729e+06		3	0.078	140433	1.80042e+06
	4	0.145	133093	917883		4	0.07	107800	1.54e+06		4	0.072	134957	1.8744e+06
	5	0.194	179808	926845		5	0.082	115986	1.41446e+06		5	0.091	157609	1.73197e+06
	6	0.082	71813	875768		6	0.09	122723	1.36359e+06		6	0.05	67729	1354580
	7	0.097	86951	896402		7	0.097	115149	1.1871e+06		7	0.066	83760	1.26909e+06
	8	0.077	69948	908416		8	0.087	108019	1.2416e+06		8	0.169	314639	1.86177e+06
	9	0.103	90656	880155		9	0.084	101894	1.21302e+06		9	0.114	199768	1.75235e+06
	10	0.094	77289	822223		10	0.091	131060	1.44022e+06		10	0.031	52832	1.70426e+06
	11	0.075	67372	898293		11	0.093	131291	1.41173e+06		11	0.031	44994	1.45142e+06
	12	0.085	84019	988459		12	0.073	79029	1.08259e+06		12	0.083	138528	1.66901e+06
	13	0.154	150550	977597		13	0.087	120594	1.38614e+06		13	0.091	105081	1.15474e+06
	14	0.144	119887	832549		14	0.099	156803	1.58387e+06		14	0.047	60645	1.29032e+06
	15	0.116	93977	810147		15	0.041	55637	1357000		15	0.057	75295	1.32096e+06
	16	0.099	89923	908313		16	0.108	161155	1.49218e+06		16	0.15	278504	1.85669e+06
	17	0.088	88941	1.01069e+06		17	0.027	43520	1.61185e+06		17	0.06	115453	1.92422e+06
	18	0.076	78132	1.02805e+06		18	0.076	92686	1.21955e+06		18	0.076	127547	1678250
	19	0.19	229441	1.20758e+06		19	0.06	71306	1.18843e+06		19	0.114	185135	1.62399e+06
	20	0.178	164746	925539		20	0.085	90503	1.06474e+06		20	0.071	105423	1.48483e+06
	21	0.112	87861	784473		21	0.04	61201	1530025		21	0.066	70450	1.06742e+06
	22	0.089	75816	851865		22	0.175	253551	1.44886e+06		22	0.073	97440	1.33479e+06
	23	0.188	211559	1.12531e+06		23	0.075	102311	1.36415e+06		23	0.044	63654	1.44668e+06
	24	0.092	69428	754652		24	0.085	95033	1.11804e+06		24	0.081	131401	1.62223e+06
	25	0.12	126953	1.05794e+06		25	0.034	52573	1.54626e+06		25	0.078	108491	1.39091e+06
	26	0.163	178234	1.09346e+06		26	0.071	89553	1.26131e+06		26	0.05	75108	1502160
	27	0.058	56071	966741		27	0.067	100704	1.50304e+06		27	0.096	112038	1.16706e+06
	28	0.087	63639	731483		28	0.127	191520	1.50803e+06		28	0.06	62426	1.04043e+06
	29	0.074	53883	728149		29	0.087	106652	1.22589e+06		29	0.082	77873	949671
	30	0.077	74679	969857		30	0.119	151951	1.2769e+06		30	0.106	125918	1.18791e+06
	31	0.106	82260	776038		31	0.064	75126	1.17384e+06		31	0.077	84128	1.09257e+06
	32	0.08	78930	986625		32	0.113	121691	1.07691e+06		32	0.04	44630	1115750
	33	0.059	68718	1.16471e+06		33	0.055	63783	1.15969e+06		33	0.061	65068	1.06669e+06
	34	0.053	57097	1.0773e+06		34	0.045	55096	1.22436e+06		34	0.136	151563	1.11443e+06
	35	0.183	207415	1.13342e+06		35	0.062	110024	1.77458e+06		35	0.085	89689	1.05516e+06
	36	0.06	56807	946783		36	0.058	117430	2.02466e+06		36	0.064	68388	1.06856e+06
	37	0.08	89301	1.11626e+06		37	0.07	102928	1.4704e+06		37	0.124	122783	990185
	38	0.145	167058	1.15212e+06		38	0.074	89703	1.2122e+06		38	0.073	72328	990795
	39	0.096	82893	863469		39	0.071	87833	1.23708e+06		39	0.112	109622	978768
	40	0.074	76952	1.03989e+06		40	0.069	92544	1.34122e+06		40	0.06	65368	1.08947e+06
	41	0.067	69060	1.03075e+06		41	0.074	104780	1.41595e+06		41	0.091	97227	1.06843e+06
	42	0.095	98420	1036000		42	0.059	77029	1.30558e+06		42	0.079	87718	1.11035e+06
	43	0.082	98402	1.20002e+06		43	0.093	96855	1.04145e+06		43	0.082	84871	1.03501e+06
	44	0.099	99957	1.00967e+06		44	0.036	44694	1241500		44	0.097	157512	1.62384e+06
	45	0.081	90496	1.11723e+06		45	0.053	72197	1.36221e+06		45	0.077	107773	1.39965e+06
	46	0.063	77715	1.23357e+06		46	0.052	78055	1.50106e+06		46	0.079	90334	1.14347e+06
	47	0.374	430951	1.15228e+06		47	0.083	126916	1.52911e+06		47	0.072	89651	1.24515e+06
	48	0.077	74156	963065		48	0.047	65672	1.39728e+06		48	0.08	78652	983150
	49	0.099	74793	755485		49	0.087	141644	1.62809e+06		49	0.124	94818	764661
	50	0.082	59712	728195		50	0.075	97565	1.30087e+06		50	0.056	41594	742750
	51	0.067	50904	759761		51	0.066	95094	1.44082e+06		51	0.051	44835	879118
	52	0.076	65160	857368		52	0.125	163833	1310664		52	0.123	89711	729358
	53	0.09	69213	769033		53	0.113	163196	1.44421e+06		53	0.083	67690	815542
	54	0.078	84002	1.07695e+06		54	0.101	138969	1.37593e+06		54	0.065	58456	899323
	55	0.069	87736	1.27154e+06		55	0.079	117601	1.48862e+06		55	0.095	80239	844621
	56	0.075	78648	1048640		56	0.122	159874	1.31044e+06		56	0.066	47052	712909
	57	0.094	62322	663000		57	0.058	85944	1.48179e+06		57	0.095	85141	896221
	58	0.098	63182	644714		58	0.047	53992	1.14877e+06		58	0.08	104735	1.30919e+06
	59	0.061	44329	726705		59	0.107	141654	1.32387e+06		59	0.098	83757	854663
	60	0.092	59795	649946		60	0.096	105673	1.10076e+06		60	0.188	184755	982739
	61	0.059	42365	718051		61	0.096	119948	1.24946e+06		61	0.149	147470	989732
	62	0.089	54829	616056		62	0.07	70503	1.00719e+06		62	0.104	116644	1.12158e+06
	63	0.179	118011	659279		63	0.095	109627	1.15397e+06		63	0.126	164011	1.30167e+06
	64	0.085	56608	665976		64	0.094	110018	1.1704e+06		64	0.123	139969	1.13796e+06
	65	0.096	67644	704625		65	0.087	125425	1.44167e+06		65	0.054	78643	1.45635e+06
	66	0.124	111246	897145		66	0.067	83484	1.24603e+06		66	0.062	102807	1.65818e+06
	67	0.218	207609	952335							67	0.066	90390	1.36955e+06
	68	0.094	102135	1.08654e+06							68	0.073	56998	780795
	69	0.093	57528	618581							69	0.06	52288	871467
	70	0.084	49292	586810							70	0.06	52568	876133
	71	0.088	55749	633511							71	0.122	121510	995984
	72	0.082	46067	561793							72	0.073	93390	1.27932e+06
	73	0.089	51400	577528							73	0.081	109173	1.34781e+06
	74	0.087	50559	581138							74	0.077	102088	1.32582e+06
	75	0.098	60854	620959							75	0.077	92608	1.2027e+06
	76	0.099	65657	663202							76	0.075	80979	1079720
	77	0.201	189781	944184							77	0.057	42657	748368
	78	0.226	224655	994049							78	0.068	50135	737279
	79	0.075	74121	988280							79	0.052	50432	969846
	80	0.095	86293	908347							80	0.08	60992	762400
	81	0.078	71865	921346							81	0.046	35328	768000
	82	0.085	81957	964200							82	0.048	57218	1.19204e+06
	83	0.13	144502	1.11155e+06							83	0.103	86794	842660
	84	0.201	227501	1.13185e+06							84	0.052	48539	933442
	85	0.119	58711	493370							85	0.061	57423	941361
	86	0.116	74378	641190							86	0.078	56887	729321
	87	0.072	46179	641375							87	0.063	50242	797492
	88	0.258	191936	743938							88	0.08	55509	693862
											89	0.086	93257	1.08438e+06
											90	0.103	127343	1.23634e+06
											91	0.055	60287	1.09613e+06
											92	0.075	85181	1.13575e+06
											93	0.095	101432	1.06771e+06
											94	0.151	199718	1.32264e+06
											95	0.119	151219	1.27075e+06
											96	0.116	135968	1.17214e+06
											97	0.133	161754	1.2162e+06
											98	0.068	79221	1.16501e+06
											99	0.064	72101	1.12658e+06
											100	0.087	97074	1.11579e+06
											101	0.108	87531	810472
											102	0.11	108099	982718
											103	0.13	121565	935115
											104	0.106	85718	808660
											105	0.091	97971	1.0766e+06
											106	0.061	60747	995852
											107	0.116	118894	1.02495e+06
											108	0.078	74474	954795
											109	0.124	149705	1.2073e+06
											110	0.092	82794	899935
											111	0.111	188166	1.69519e+06
											112	0.062	55657	897694
											113	0.088	85392	970364
											114	0.054	78763	1.45857e+06
											115	0.043	62470	1.45279e+06
											116	0.062	60870	981774

## Sheet: Fig. 5C
Fig 5C
Experiment: CMA3 fluorescent count per sperm isolated from females' sperm storage organs
wMel+ x wMel-			wMel- x wMel-			nos;cifAB x wMel-			nos;cifAB x wMel+
Area	Fluorescence		Area	Fluorescence		Area	Fluorescence		Area	Fluorescence
0.048	31059		0.068	24427		0.066	88303		0.093	152308
0.234	206833		0.068	17062		0.066	77833		0.064	106642
0.104	58209		0.068	17713		0.107	132312		0.064	109592
0.099	56121		0.037	12556		0.072	91411		0.064	111142
0.082	78552		0.091	26919		0.053	71602		0.064	110215
0.13	123635		0.058	17527		0.053	69220		0.064	107031
0.1	96544		0.058	18515		0.062	73646		0.045	42945
0.1	111621		0.039	10240		0.038	31434		0.056	77665
0.063	61185		0.145	54498		0.038	30101		0.056	81741
0.063	71135		0.078	27239		0.038	33362		0.074	115310
0.063	62161		0.08	30698		0.014	19435		0.05	87709
0.058	45619		0.037	12923		0.047	50487		0.096	139041
0.049	23528		0.027	6974		0.118	124180		0.057	82138
0.091	55463		0.065	18300		0.021	31832		0.074	73172
0.06	37397		0.065	17713		0.026	42701		0.074	125166
0.036	28066		0.065	20415		0.038	31121		0.065	109967
0.094	62898		0.036	7597		0.043	62728		0.065	104210
0.034	52222		0.036	7099		0.043	43757		0.085	129121
0.034	52544		0.031	9396		0.043	47610		0.085	138396
0.05	74240		0.122	37352		0.043	50164		0.108	105850
0.064	103529		0.098	30992		0.043	56621		0.091	18532
0.039	74428		0.073	26773		0.043	57324		0.125	104250
0.039	64167		0.052	17446		0.027	36060		0.057	54972
0.102	50125		0.037	11622		0.027	38194		0.177	197583
0.061	31213		0.047	14330		0.026	42108		0.097	36463
0.111	77679		0.059	13207		0.081	94671		0.09	54204
0.063	56058		0.09	22204		0.03	28222		0.064	24883
0.063	51346		0.062	19095		0.033	13382		0.132	114330
0.1	104112		0.054	22920		0.033	15711		0.195	250111
0.053	84594		0.088	37974		0.032	12467		0.085	117899
0.078	74539		0.06	34211		0.038	25317		0.118	139250
0.082	79539		0.06	23637		0.046	29522		0.054	88461
0.073	42016		0.082	29664		0.039	18619		0.103	148002
0.109	75784		0.092	81988		0.039	24560		0.059	85285
0.163	131355		0.089	23055		0.039	23044		0.061	41145
0.122	72286		0.074	12040		0.068	60052		0.093	50801
0.055	48596					0.029	18533		0.141	57473
0.064	28830					0.021	24314		0.045	40221
0.117	190798					0.033	21389		0.084	73001
0.062	87320					0.082	48668		0.093	49434
0.067	95215					0.026	9838
0.1	140794					0.072	99114
0.085	145044					0.045	20669
0.095	116279					0.045	26172
0.027	36832					0.045	28078
						0.045	43353
						0.114	192958
						0.114	188605
						0.114	191169
						0.082	118701
						0.049	66957
						0.076	123573
						0.061	95234
						0.043	62877
						0.07	105692
						0.091	155255
						0.086	124720
						0.054	83754
						0.054	85936
						0.054	85863
						0.072	99851
						0.106	172297
						0.194	314492
						0.177	285103
						0.122	173963
						0.094	145282
						0.037	54253
						0.038	57700
						0.041	51849
						0.055	80330

## Sheet: Fig. S3A
Fig. S3A. CifA and CifB signal quantification in spermatogonium
CifA signals					CifB signals
Sample ID	Area	RawIntDens	Fluorescence		Sample ID	Area	RawIntDens	Fluorescence
1	2.879	3991921	1.38657e+06		1	2.391	2069036	865343
2	2.727	3095310	1.13506e+06		2	2.775	2349424	846639
3	2.459	2784468	1.13236e+06		3	2.466	2148778	871362
4	1.963	3131768	1.5954e+06		4	2.081	1790472	860390
5	2.438	2613237	1.07188e+06		5	2.786	2660397	954916
6	2.2	2454313	1.1156e+06		6	2.501	2139623	855507
7	2.551	2910772	1.14103e+06		7	2.86	2852303	997309
8	2.391	2393855	1.00119e+06		8	2.474	2160652	873344
9	2.101	2572997	1.22465e+06		9	2.569	2046235	796510
10	2.017	2790463	1.38347e+06		10	2.392	1996122	834499
11	2.3	2941107	1.27874e+06		11	2.646	2567806	970448
12	2.386	2818465	1.18125e+06		12	2.967	2910559	980977
13	1.831	2445140	1.33541e+06		13	2.575	2210698	858523
14	2.342	2839920	1.2126e+06		14	2.65	2183552	823982
15	2.039	3245210	1.59157e+06		15	2.333	1987468	851894
16	2.699	2323803	860987		16	3.019	2796401	926267
17	2.522	2523113	1.00044e+06		17	1.821	1890709	1.03828e+06
18	2.129	2472589	1.16139e+06		18	2.312	2019041	873288
19	2.189	2139354	977320		19	2.035	1545756	759585
20	2.415	2324027	962330		20	2.895	2223260	767965
21	2.201	2574952	1.1699e+06		21	2.01	1345696	669500
22	2.051	2808638	1.3694e+06		22	2.72	2184636	803175
23	2.359	2820948	1.19582e+06		23	2.049	1562202	762422
24	2.575	2472438	960170		24	2.452	2133728	870199
25	2.319	2270443	979061		25	2.936	2427508	826808
26	2.064	2609322	1.26421e+06		26	1.423	1520183	1.06829e+06
27	2.67	3229596	1.20959e+06		27	2.768	2766129	999324
28	2.448	3139317	1.2824e+06		28	2.612	1430569	547691
29	1.936	2670986	1.37964e+06		29	2.177	1349355	619823
30	1.902	2861643	1.50454e+06		30	2.901	1703858	587335
31	1.936	2825351	1.45938e+06		31	3.001	2510155	836440

## Sheet: Fig. S3B
Fig. S3B. Quantification of canoe spermatids and mature sperms with CifA and CifB presence
	Sample ID	Total canoe spermatids	Canoe spermatids with CifA	%		Sample ID	Mature sperms total	Sperms with CifA	%
	1	34	12	35.2941		1	15	6	40
	2	28	9	32.1429		2	17	9	52.9412
	3	27	12	44.4444		3	21	0	0
	4	35	13	37.1429		4	14	4	0
	5	30	11	36.6667		5	21	5	0
	6	25	9	36		6	17	8	47.0588
	7	34	8	23.5294		7	20	0	0
	8	21	10	47.619		8	11	6	54.5455
	9	22	9	40.9091		9	14	0	0
	10	43	13	30.2326		10	24	6	0
	11	36	14	38.8889		11	19	0	0
	12	41	20	48.7805		12	13	2	0
	13	33	12	36.3636		13	24	9	37.5
	14	35	10	28.5714		14	21	0	0
	15	32	9	28.125		15	26	11	42.3077
	16	33	15	45.4545		16	11	4	36.3636
	17	23	10	43.4783		17	17	0	0
	18	20	12	60		18	13	3	0
	19	32	16	50		19	24	13	54.1667
	Sample ID	Total canoe spermatids	Canoe spermatids with CifB	%		Sample ID	Mature sperms total	Sperms with CifB	%
	1	26	26	100		1	19	19	100
	2	32	32	100		2	21	21	100
	3	28	28	100		3	22	22	100
	4	34	34	100		4	15	15	100
	5	30	30	100		5	17	17	100
	6	21	21	100		6	16	16	100
	7	25	25	100		7	14	14	100
	8	32	32	100		8	8	8	100
	9	44	44	100		9	22	22	100
	10	21	21	100		10	18	18	100
	11	12	12	100		11	21	21	100
	12	32	32	100		12	29	29	100
	13	26	26	100		13	13	13	100
	14	28	28	100		14	21	21	100
	15	32	32	100		15	11	11	100
	16	25	25	100		16	8	8	100
	17	35	35	100		17	25	25	100
	18	31	31	100		18	21	21	100

## Sheet: Fig. 2B, S7A
Fig 2B and Fig S7A
Experiment: Quantification of spermatid bundles with Histone retention at late-canoe (LC) stage of spermatogenesis
wMel-				wMel+				nos;cifAB				nos;cifA				nos;cifB				nos;WD0508
Total LC bundles	His retained bundles	% retained bundles		Total LC bundles	His retained bundles	% retained bundles		Total LC bundles	His retained bundles	% retained bundles		Total LC bundles	His retained bundles	% retained bundles		Total LC bundles	His retained bundles	% retained bundles		Total LC bundles	His retained bundles	% retained bundles
10	0	0		10	2	20		9	0	0		5	1	20		6	0	0		11	3	27.2727
8	4	50		9	9	100		10	0	0		8	8	100		8	0	0		6	3	50
7	0	0		8	0	0		8	0	0		9	0	0		9	0	0		9	0	0
6	0	0		5	3	60		6	6	100		5	3	60		8	0	0		7	0	0
6	0	0		8	6.5	81.25		7	7	100		7	5	71.4286		8	0	0		8	4	50
4	0	0		5	1	20		5	5	100		6	1	16.6667		7	1	14.2857		8	0	0
9	3	33.3333		8	0	0		8	8	100		6	0	0		5	3	60		6	0	0
8	0	0		7	2.5	35.714		9	9	100		9	0	0		6	3	50		9	3	33.3333
5	0	0		8	4	50		8	0	0		6	0	0		8	8	100
10	0	0		6	3	50		8	0	0		8	0	0		7	0	0
8	0	0		5	3	58.333		10	10	100		5	3	60		3	1	33.3333
11	0	0		6	0	0		6	6	100		8	0	0		7	0	0
				5	2	39.345		11	11	100						6	0	0
								7	7	100						7	0	0
								8	0	0

## Sheet: Fig. 2C, S7B
Fig 2C and Fig S7B
Experiment: CMA3 fluorescent count per sperm isolated from male seminal vesicles
wMel-					wMel+					nos;cifA					nos;cifB					nos;WD0508					nos;cifAB
Sample ID	Area	RawIntDens	Fluorescence		Sample ID	Area	RawIntDens	Fluorescence		Sample ID	Area	RawIntDens	Fluorescence		Sample ID	Area	RawIntDens	Fluorescence		Sample ID	Area	RawIntDens	Fluorescence		Sample ID	Area	RawIntDens	Fluorescence
1	0.262	179188	683924		1	0.101	132732	1.31418e+06		1	0.101	117956	1.16788e+06		1	0.138	129259	936659		1	0.178	345643	1.94181e+06		1	0.151	225006	1.49011e+06
2	0.17	126007	741218		2	0.137	214387	1.56487e+06		2	0.093	130441	1.40259e+06		2	0.06	79130	1.31883e+06		2	0.135	281042	2.08179e+06		2	0.084	135628	1.61462e+06
3	0.202	164724	815465		3	0.115	176118	1.53146e+06		3	0.076	114296	1.50389e+06		3	0.066	80715	1.22295e+06		3	0.139	234827	1.6894e+06		3	0.113	133601	1.18231e+06
4	0.248	226628	913823		4	0.101	163101	1.61486e+06		4	0.077	94419	1.22622e+06		4	0.046	60669	1.31889e+06		4	0.13	233734	1.79795e+06		4	0.146	154708	1.05964e+06
5	0.291	224349	770959		5	0.128	198100	1.54766e+06		5	0.093	132535	1.42511e+06		5	0.064	74493	1.16395e+06		5	0.109	200283	1.83746e+06		5	0.178	200644	1.12721e+06
6	0.24	210834	878475		6	0.093	139862	1.50389e+06		6	0.107	164781	1.54001e+06		6	0.067	69636	1.03934e+06		6	0.09	148080	1.64533e+06		6	0.146	155089	1.06225e+06
7	0.18	163057	905872		7	0.07	105525	1.5075e+06		7	0.136	202381	1.4881e+06		7	0.119	156998	1.31931e+06		7	0.093	136652	1.46938e+06		7	0.14	149329	1.06664e+06
8	0.221	202396	915819		8	0.126	192138	1.5249e+06		8	0.085	129025	1.51794e+06		8	0.148	187141	1.26447e+06		8	0.137	258113	1.88404e+06		8	0.155	172675	1.11403e+06
9	0.264	199485	755625		9	0.139	240280	1.72863e+06		9	0.106	153707	1.45007e+06		9	0.236	281712	1.19369e+06		9	0.084	169182	2.01407e+06		9	0.184	206994	1.12497e+06
10	0.137	157206	1.14749e+06		10	0.087	178440	2.05103e+06		10	0.059	96489	1.63541e+06		10	0.137	133945	977701		10	0.069	109940	1.59333e+06		10	0.16	237226	1.48266e+06
11	0.155	191400	1.23484e+06		11	0.083	164110	1.97723e+06		11	0.08	116381	1.45476e+06		11	0.125	175717	1405736		11	0.094	134770	1.43372e+06		11	0.084	115094	1.37017e+06
12	0.151	186084	1.23234e+06		12	0.064	120189	1.87795e+06		12	0.081	103165	1.27364e+06		12	0.187	293505	1.56955e+06		12	0.145	216375	1.49224e+06		12	0.14	165152	1.17966e+06
13	0.169	145725	862278		13	0.113	205443	1.81808e+06		13	0.098	139300	1.42143e+06		13	0.209	348272	1.66637e+06		13	0.157	249129	1.58681e+06		13	0.16	178987	1.11867e+06
14	0.178	181892	1.02187e+06		14	0.092	108063	1.1746e+06		14	0.116	158955	1.3703e+06		14	0.182	280926	1.54355e+06		14	0.139	207718	1.49437e+06		14	0.151	140532	930675
15	0.165	100529	609267		15	0.158	182299	1.15379e+06		15	0.163	167037	1.02477e+06		15	0.168	307303	1.82918e+06		15	0.117	184079	1.57332e+06		15	0.147	135616	922558
16	0.326	207989	638003		16	0.09	105607	1.17341e+06		16	0.089	101610	1.14169e+06		16	0.13	232659	1.78968e+06		16	0.066	85940	1.30212e+06		16	0.126	119342	947159
17	0.15	119362	795747		17	0.081	110912	1.36928e+06		17	0.093	93816	1.00877e+06		17	0.217	331461	1.52747e+06		17	0.107	153285	1.43257e+06		17	0.12	115777	964808
18	0.166	133969	807042		18	0.076	89508	1.17774e+06		18	0.096	108930	1.13469e+06		18	0.117	192493	1.64524e+06		18	0.14	217762	1.55544e+06		18	0.184	181661	987288
19	0.213	167863	788089		19	0.088	99024	1.12527e+06		19	0.087	115960	1.33287e+06		19	0.181	337513	1.86471e+06		19	0.102	178889	1.75381e+06		19	0.129	109760	850853
20	0.202	173997	861371		20	0.121	163744	1.35326e+06		20	0.094	111128	1.18221e+06							20	0.109	133433	1.22416e+06		20	0.141	165949	1.17694e+06
21	0.176	144022	818307		21	0.088	122554	1.39266e+06		21	0.094	115693	1.23078e+06							21	0.168	92674	551631		21	0.102	135057	1.32409e+06
22	0.134	129771	968440		22	0.089	123088	1.38301e+06		22	0.101	135316	1.33976e+06							22	0.141	74798	530482		22	0.131	168280	1.28458e+06
23	0.225	183558	815813		23	0.048	70788	1474750		23	0.11	129091	1.17355e+06							23	0.129	72240	560000		23	0.129	169307	1.31246e+06
24	0.185	113353	612719		24	0.169	202294	1.19701e+06		24	0.16	159483	996769							24	0.134	73330	547239		24	0.094	126157	1.3421e+06
25	0.169	105423	623805		25	0.073	84446	1.15679e+06		25	0.142	134320	945915							25	0.148	93267	630182		25	0.104	148232	1.42531e+06
26	0.251	209855	836076		26	0.202	235858	1.16761e+06		26	0.147	157504	1.07146e+06							26	0.064	50433	788016		26	0.121	180146	1.48881e+06
27	0.064	53560	836875		27	0.101	156400	1.54851e+06		27	0.134	178269	1.33037e+06							27	0.106	82611	779349		27	0.139	178430	1.28367e+06
28	0.158	226264	1.43205e+06		28	0.161	259843	1.61393e+06		28	0.092	123357	1.34084e+06							28	0.179	161153	900296		28	0.131	154588	1.18006e+06
29	0.143	197274	1.37954e+06		29	0.091	141578	1.5558e+06		29	0.134	157652	1.17651e+06							29	0.173	113989	658896		29	0.12	136019	1.13349e+06
30	0.092	123129	1.33836e+06		30	0.068	96885	1.42478e+06		30	0.068	111640	1.64176e+06							30	0.081	63267	781074		30	0.109	164612	1.5102e+06
31	0.087	108442	1.24646e+06		31	0.044	69124	1571000		31	0.098	143276	1462000							31	0.105	85675	815952		31	0.091	99789	1.09658e+06
32	0.075	97986	1306480		32	0.093	137316	1.47652e+06		32	0.085	122574	1.44205e+06							32	0.161	83070	515963		32	0.048	65975	1.37448e+06
33	0.09	136228	1.51364e+06		33	0.062	89207	1.43882e+06		33	0.133	172543	1.29732e+06							33	0.128	81233	634633		33	0.059	74588	1.2642e+06
34	0.2	269654	1348270		34	0.142	210133	1.47981e+06		34	0.131	212350	1.62099e+06							34	0.132	69617	527402		34	0.079	80780	1.02253e+06
35	0.092	124581	1.35414e+06		35	0.115	166216	1.44536e+06		35	0.135	133815	991222							35	0.142	90462	637056		35	0.093	139792	1.50314e+06
36	0.141	92182	653773		36	0.073	110028	1.50723e+06		36	0.145	140269	967372							36	0.158	117210	741835		36	0.13	193770	1.49054e+06
37	0.192	101602	529177		37	0.1	145608	1456080		37	0.099	91520	924444							37	0.133	102766	772677		37	0.063	91084	1.44578e+06
38	0.186	81569	438543		38	0.104	160087	1.5393e+06		38	0.058	48928	843586							38	0.171	88536	517754		38	0.092	93450	1.01576e+06
39	0.216	110016	509333		39	0.095	151235	1.59195e+06		39	0.056	60702	1.08396e+06							39	0.102	65133	638559		39	0.121	129891	1.07348e+06
40	0.19	97702	514221		40	0.107	150512	1.40665e+06		40	0.074	92058	1.24403e+06							40	0.206	121191	588306		40	0.192	196678	1.02436e+06
41	0.078	52579	674090		41	0.118	160785	1.36258e+06		41	0.102	143370	1.40559e+06							41	0.156	98930	634167		41	0.177	209430	1.18322e+06
42	0.24	156246	651025		42	0.061	81449	1.33523e+06		42	0.108	135687	1.25636e+06							42	0.196	111991	571383		42	0.167	196157	1.17459e+06
43	0.205	78137	381156		43	0.067	76968	1.14878e+06		43	0.126	182372	1.4474e+06							43	0.124	76672	618323		43	0.117	176399	1.50768e+06
44	0.248	81967	330512		44	0.128	145106	1.13364e+06		44	0.124	180060	1.4521e+06							44	0.14	73075	521964		44	0.1	131381	1313810
45	0.192	75873	395172		45	0.195	347529	1782200		45	0.055	79799	1.45089e+06							45	0.144	109274	758847		45	0.145	125225	863621
					46	0.104	74203	713490		46	0.081	101659	1.25505e+06							46	0.101	86026	851743		46	0.13	115552	888862
					47	0.079	58376	738937		47	0.083	118102	1.42292e+06							47	0.075	53943	719240		47	0.096	122593	1.27701e+06
					48	0.082	103410	1.2611e+06		48	0.105	144675	1.37786e+06							48	0.142	154466	1.08779e+06
					49	0.156	211900	1.35833e+06		49	0.077	123474	1.60356e+06							49	0.096	59871	623656
					50	0.113	124701	1.10355e+06		50	0.135	207256	1.53523e+06							50	0.171	99751	583339
					51	0.157	189035	1.20404e+06		51	0.099	151187	1.52714e+06							51	0.192	104192	542667
					52	0.137	161075	1.17573e+06		52	0.11	164815	1.49832e+06							52	0.141	92182	653773
					53	0.104	131494	1.26437e+06		53	0.103	173360	1.68311e+06							53	0.192	101602	529177
					54	0.129	172761	1.33923e+06		54	0.123	173919	1.41398e+06							54	0.186	81569	438543
					55	0.081	107981	1.3331e+06		55	0.145	240552	1.65898e+06							55	0.216	110016	509333
					56	0.11	144223	1.31112e+06		56	0.107	170109	1.5898e+06							56	0.19	97702	514221
					57	0.127	157163	1.2375e+06		57	0.162	270167	1.6677e+06							57	0.078	52579	674090
					58	0.114	124434	1.09153e+06		58	0.048	85582	1.78296e+06							58	0.24	156246	651025
					59	0.125	133741	1069928		59	0.059	97709	1.65608e+06							59	0.205	78137	381156
					60	0.174	191492	1.10053e+06		60	0.072	81470	1.13153e+06							60	0.248	81967	330512
					61	0.102	137385	1.34691e+06		61	0.065	65392	1.00603e+06							61	0.192	75873	395172
					62	0.074	123946	1.67495e+06		62	0.07	71472	1.02103e+06							62	0.193	115172	596746
					63	0.111	160462	1.4456e+06		63	0.092	81514	886022							63	0.189	82502	436519
					64	0.119	218547	1.83653e+06		64	0.067	68008	1.01504e+06							64	0.277	107764	389040
					65	0.104	188866	1.81602e+06		65	0.035	35318	1.00909e+06							65	0.356	228847	642829
					66	0.087	133530	1.53483e+06		66	0.122	120332	986328							66	0.105	54505	519095
					67	0.116	169020	1.45707e+06		67	0.081	117211	1.44705e+06							67	0.159	72553	456308
					68	0.096	158252	1.64846e+06		68	0.098	135430	1.38194e+06							68	0.155	85432	551174
					69	0.104	166796	1.60381e+06		69	0.063	99959	1.58665e+06							69	0.087	56975	654885
					70	0.117	169288	1.44691e+06		70	0.099	135886	1.37259e+06							70	0.113	80023	708168
					71	0.091	152515	1.67599e+06		71	0.093	128443	1.38111e+06							71	0.131	91823	700939
					72	0.177	288180	1.62814e+06		72	0.052	84105	1.6174e+06							72	0.113	60522	535593
					73	0.127	232003	1.8268e+06		73	0.079	116373	1.47308e+06							73	0.094	49258	524021
					74	0.109	197108	1.80833e+06												74	0.189	112823	596947
					75	0.053	99767	1.8824e+06												75	0.139	173625	1.2491e+06
					76	0.104	167329	1.60893e+06												76	0.083	116436	1.40284e+06
																				77	0.126	172912	1.37232e+06
																				78	0.101	122546	1.21333e+06
																				79	0.066	83853	1270500
																				80	0.105	135992	1.29516e+06
																				81	0.126	144834	1.14948e+06

## Sheet: Fig. S7C
Fig 7C
Experiment: Hatch rate experiment of wild type and transgenic lines.
	wMel+ x wMel- (♂x♀)				wMel- x wMel- (♂x♀)				wMel+ x wMel+ (♂x♀)				nos;cifA x wMel- (♂x♀)				nos;cifB x wMel- (♂x♀)				nos;cifAB x wMel- (♂x♀)				nos;cifAB x wMel+ (♂x♀)				nos;WD0508 x wMel- (♂x♀)				nos;wMel- x wMel- (♂x♀)
	0Hr Count	30Hr Count	% Hatching		0Hr Count	30Hr Count	% Hatching		0Hr Count	30Hr Count	% Hatching		0Hr Count	30Hr Count	% Hatching		0Hr Count	30Hr Count	% Hatching		0Hr Count	30Hr Count	% Hatching		0Hr Count	30Hr Count	% Hatching		0Hr Count	30Hr Count	% Hatching		0Hr Count	30Hr Count	% Hatching
	65	59	9.23077		61	2	96.7213		46	2	95.6522		71	2	97.1831		54	2	96.2963		45	45	0		81	3	96.2963		56	2	96.4286		54	0	100
	61	42	31.1475		49	1	97.9592		27	1	96.2963		65	2	96.9231		52	0	100		45	45	0		55	55	0		52	0	100		47	0	100
	57	57	0		48	3	93.75		36	0	100		60	1	98.3333		45	1	97.7778		40	40	0		26	1	96.1538		52	1	98.0769		44	0	100
	55	52	5.45455		47	0	100		55	0	100		54	2	96.2963		44	10	77.2727		34	34	0		78	8	89.7436		48	1	97.9167		43	0	100
	52	48	7.69231		45	2	95.5556		37	0	100		53	0	100		41	1	97.561		34	34	0		70	2	97.1429		47	0	100		36	2	94.4444
	50	47	6		42	4	90.4762		43	0	100		52	0	100		40	1	97.5		33	33	0		67	1	98.5075		44	3	93.1818		34	0	100
	47	45	4.25532		38	1	97.3684		51	5	90.1961		51	0	100		39	2	94.8718		32	32	0		85	4	95.2941		42	0	100		30	0	100
	47	36	23.4043		34	1	97.0588		30	1	96.6667		50	0	100		37	0	100		29	29	0		60	7	88.3333		40	1	97.5		30	1	96.6667
	43	34	20.9302		31	0	100		26	0	100		48	0	100		37	0	100		26	26	0		56	2	96.4286		40	2	95		29	0	100
	43	43	0		25	2	92		37	0	100		47	0	100		36	3	91.6667		25	25	0		42	7	83.3333		39	1	97.4359		29	0	100
	40	28	30		25	0	100		28	1	96.4286		45	2	95.5556		31	1	96.7742		32	32	0		66	5	92.4242		38	1	97.3684		27	1	96.2963
	40	31	22.5		33	0	100		45	0	100		44	0	100		26	0	100		25	25	0		75	30	60		38	1	97.3684		26	2	92.3077
	35	20	42.8571		26	0	100		55	0	100		40	2	95		32	0	100		16	15	6.25		74	9	87.8378		38	11	71.0526		26	0	100
	35	23	34.2857						32	0	100		40	2	95		42	0	100		26	26	0		30	9	70		34	0	100		24	0	100
	30	25	16.6667										38	0	100						34	34	0		74	11	85.1351		32	3	90.625		22	0	100
	29	17	41.3793										38	0	100										46	4	91.3043		32	0	100		20	0	100
													36	0	100										66	1	98.4848		31	2	93.5484		19	0	100
													33	4	87.8788										53	13	75.4717		31	0	100		19	0	100
													33	0	100										63	4	93.6508		27	1	96.2963		19	0	100
													32	2	93.75										79	11	86.0759		27	0	100		17	0	100
													31	1	96.7742										73	0	100		22	0	100		16	0	100
													30	3	90										63	6	90.4762		17	1	94.1176		10	0	100
													29	0	100										97	8	91.7526		16	0	100
													29	0	100										46	4	91.3043
													20	1	95										61	14	77.0492
													18	0	100

[truncated: 1 more sheets: Fig. S8A, S8B]
